# Supplementary material for: The complexity of Rhipicephalus (Boophilus) microplus genome characterised through detailed analysis of two BAC clones
Source: BMC Res Notes. 2011 Jul 22;4:254. doi: 10.1186/1756-0500-4-254 (PMC3160391; doi:10.1186/1756-0500-4-254)
Supplement: Additional file 1 — BAC end sequence analysis. Results for BAC end sequence database searches. [file 1756-0500-4-254-S1.TXT]

DFCI BmiGI	query_accession	query_length	start('query')	end('query')	query_description	accession	hit_length	start('hit')	end('hit')	description	significance	percent_identity	hsp_length	coverage_query	coverage_hit	strand('query')	strand('hit')
	3-BM-005_G14_F.trimmed	771	590	615	(Quality-trimmed) Agencourt Bioscience Corporation ABI	CV446812	823	528	553	"weakly similar to UniRef100_Q7Q6M0 Cluster: AGAP005771-PA; n=1; Anopheles gambiae str. PEST|Rep: AGAP005771-PA - Anopheles gambiae str. PEST, partial (4%)"	5.00E-04	96.15384615	26	3.242542153	3.037667072	1	-1
	3-BM-005_G14_F.trimmed	771	1	18	(Quality-trimmed) Agencourt Bioscience Corporation ABI	TC24112	241	191	208	"similar to UniRef100_P0C6A2 Cluster: Mastermind-like domain-containing protein 1; n=1; Mus musculus|Rep: Mastermind-like domain-containing protein 1 - Mus musculus (Mouse), partial (3%)"	0.13	100	18	2.33463035	7.468879668	1	1
	3-BM-005_G14_R.trimmed	734	122	144	(Quality-trimmed) Agencourt Bioscience Corporation ABI	CV453292	449	395	417	"similar to UniRef100_A6DUI4 Cluster: Sodium:dicarboxylate symporter family/bacterial extracellular solute- binding family 3, partial (2%)"	1.00E-04	100	23	3.133514986	5.122494432	1	-1
	3-BM-005_G14_R.trimmed	734	122	144	(Quality-trimmed) Agencourt Bioscience Corporation ABI	TC21417	1191	842	864	"similar to UniRef100_A7PT99 Cluster: Chromosome chr8 scaffold_29, whole genome shotgun sequence; n=1; Vitis vinifera|Rep: Chromosome chr8 scaffold_29, whole genome shotgun sequence - Vitis vinifera (Grape), partial (4%)"	1.00E-04	100	23	3.133514986	1.931150294	1	1
	3-BM-012_E08_F.trimmed	734	555	734	(Quality-trimmed) Agencourt Bioscience Corporation ABI	TC20442	757	1	180	"gb|AF018654.1|AF018654 Rhipicephalus zambesiensis B304 18S ribosomal RNA gene, partial sequence, partial (29%)"	3.00E-98	100	180	24.52316076	23.77807133	1	1
	3-BM-012_E08_F.trimmed	734	146	276	(Quality-trimmed) Agencourt Bioscience Corporation ABI	CV440198	131	1	131	"gb|AF018653.1|AF018653 Rhipicephalus appendiculatus B301 18S ribosomal RNA gene, partial sequence, partial (7%)"	5.00E-69	100	131	17.84741144	100	1	1
	3-BM-012_E08_R.trimmed	43	1	38	(Quality-trimmed) Agencourt Bioscience Corporation ABI	TC17450	1865	1282	1319	"similar to UniRef100_Q8UWJ5 Cluster: CDH1-D; n=1; Gallus gallus|Rep: CDH1-D - Gallus gallus (Chicken), partial (26%)"	6.00E-15	100	38	88.37209302	2.037533512	1	-1
	3-BM-012_E08_R.trimmed	43	5	30	(Quality-trimmed) Agencourt Bioscience Corporation ABI	TC21524	751	590	614		1.2	92.30769231	26	55.81395349	3.195739015	1	1
NCBI CDD	query_accession	query_length	start('query')	end('query')	query_description	accession	hit_length	start('hit')	end('hit')	description	significance	percent_identity	hsp_length	coverage_query	coverage_hit	strand('query')	strand('hit')
	3-BM-005_G14_F.trimmed	771	235	387	(Quality-trimmed) Agencourt Bioscience Corporation ABI	32851	481	191	242	"COG3037, SgaT, Uncharacterized protein conserved in bacteria [Function unknown]."	1.1	25	52	5.058365759	2.702702703	1	0
	3-BM-005_G14_F.trimmed	771	61	153	(Quality-trimmed) Agencourt Bioscience Corporation ABI	71008	125	92	122	"pfam07560, DUF1539, Domain of Unknown Function (DUF1539).."	1.7	25.80645161	31	3.112840467	6.4	1	0
	3-BM-005_G14_R.trimmed	734	306	629	(Quality-trimmed) Agencourt Bioscience Corporation ABI	29117	364	164	267	"cd00172, SERPIN, SERine Proteinase INhibitors (serpins) exhibit conformational polymorphism shifting from native to cleaved, latent, delta, or polymorphic forms. Many serpins, such as antitrypsin and antichymotrypsin, function as serine protease inhibitors which regulate blood coagulation cascades. Non-inhibitory serpins perform many diverse functions such as chaperoning proteins or transporting hormones. Serpins are of medical interest because mutants have been associated with blood clotting disorders, emphysema, cirrhosis, and dementia.."	1.00E-16	34.25925926	108	15.1226158	10.16483516	1	0
	3-BM-005_G14_R.trimmed	734	306	632	(Quality-trimmed) Agencourt Bioscience Corporation ABI	47438	360	159	262	"smart00093, SERPIN, SERine Proteinase INhibitors; ."	8.00E-12	33.02752294	109	14.71389646	10	1	0
	3-BM-012_E08_F.trimmed	734	328	612	(Quality-trimmed) Agencourt Bioscience Corporation ABI	84221	529	180	288	"PRK12665, PRK12665, putative monovalent cation/H+ antiporter subunit D."	0.21	29.05982906	117	13.89645777	6.427221172	-1	0
	3-BM-012_E08_F.trimmed	734	132	212	(Quality-trimmed) Agencourt Bioscience Corporation ABI	65841	279	20	45	"pfam02089, Palm_thioest, Palmitoyl protein thioesterase.."	0.83	48.14814815	27	5.313351499	4.659498208	-1	0
SSH	query_accession	query_length	start('query')	end('query')	query_description	accession	hit_length	start('hit')	end('hit')	description	significance	percent_identity	hsp_length	coverage_query	coverage_hit	strand('query')	strand('hit')
	3-BM-005_G14_F.trimmed	771	534	547	(Quality-trimmed) Agencourt Bioscience Corporation ABI	L3-3-A_Contig7	199	12	25	No definition line found [poly-A tail removed]	0.15	100	14	1.815823606	7.035175879	1	-1
	3-BM-005_G14_F.trimmed	771	534	547	(Quality-trimmed) Agencourt Bioscience Corporation ABI	F2-3-A_Clone_78	981	888	901	No definition line found [poly-T tail removed] [reverse complement]	0.15	100	14	1.815823606	1.427115189	1	-1
	3-BM-005_G14_R.trimmed	734	544	557	(Quality-trimmed) Agencourt Bioscience Corporation ABI	F1-2-A_Contig5	490	26	39	No definition line found	0.14	100	14	1.907356948	2.857142857	1	-1
	3-BM-005_G14_R.trimmed	734	704	715	(Quality-trimmed) Agencourt Bioscience Corporation ABI	M1-3-A_Contig1	741	514	525	No definition line found [poly-T tail removed] [reverse complement]	2.2	100	12	1.634877384	1.619433198	1	1
	3-BM-012_E08_F.trimmed	734	1	734	(Quality-trimmed) Agencourt Bioscience Corporation ABI	F2-3-A_Contig6	1439	160	898	No definition line found	0	97.29364005	739	97.95640327	49.96525365	1	1
	3-BM-012_E08_F.trimmed	734	173	734	(Quality-trimmed) Agencourt Bioscience Corporation ABI	L3-3-A_Contig4	1497	909	1470	No definition line found	0	99.28825623	562	76.02179837	37.2745491	1	-1
	3-BM-012_E08_R.trimmed	43	19	30	(Quality-trimmed) Agencourt Bioscience Corporation ABI	M1-2-A_Contig5	578	285	296	No definition line found [poly-A tail removed]	0.1	100	12	27.90697674	2.076124567	1	-1
	3-BM-012_E08_R.trimmed	43	29	39	(Quality-trimmed) Agencourt Bioscience Corporation ABI	F2-3-A_Clone_47	511	276	286	No definition line found [poly-T tail removed] [reverse complement]	0.41	100	11	25.58139535	2.152641879	1	1
BmiGI TC/ESTs	query_accession	query_length	start('query')	end('query')	query_description	accession	hit_length	start('hit')	end('hit')	description	significance	percent_identity	hsp_length	coverage_query	coverage_hit	strand('query')	strand('hit')
	3-BM-005_G14_F.trimmed	771	590	615	(Quality-trimmed) Agencourt Bioscience Corporation ABI	BEAFB71TR	823	528	553		7.00E-04	96.15384615	26	3.242542153	3.037667072	1	-1
	3-BM-005_G14_F.trimmed	771	1	18	(Quality-trimmed) Agencourt Bioscience Corporation ABI	TC13887	241	191	208		0.18	100	18	2.33463035	7.468879668	1	1
	3-BM-005_G14_F.trimmed	771	533	550	(Quality-trimmed) Agencourt Bioscience Corporation ABI	TC9734	999	474	491		0.18	100	18	2.33463035	1.801801802	1	1
	3-BM-005_G14_R.trimmed	734	94	141	(Quality-trimmed) Agencourt Bioscience Corporation ABI	MPOA274TR	908	766	813		4.00E-05	87.5	48	5.722070845	4.625550661	1	-1
	3-BM-005_G14_R.trimmed	734	122	144	(Quality-trimmed) Agencourt Bioscience Corporation ABI	TC12565	1258	395	417		2.00E-04	100	23	3.133514986	1.828298887	1	-1
	3-BM-005_G14_R.trimmed	734	20	40	(Quality-trimmed) Agencourt Bioscience Corporation ABI	TC10842	1112	676	696		0.003	100	21	2.861035422	1.888489209	1	1
	3-BM-012_E08_F.trimmed	734	555	734	(Quality-trimmed) Agencourt Bioscience Corporation ABI	TC8779	757	1	180		4.00E-98	100	180	24.52316076	23.77807133	1	1
	3-BM-012_E08_F.trimmed	734	146	276	(Quality-trimmed) Agencourt Bioscience Corporation ABI	BEAE880TR	131	1	131		6.00E-69	100	131	17.84741144	100	1	1
	3-BM-012_E08_F.trimmed	734	313	458	(Quality-trimmed) Agencourt Bioscience Corporation ABI	BEAE880TF	146	1	146		1.00E-63	95.89041096	146	19.07356948	95.89041096	1	-1
	3-BM-012_E08_R.trimmed	43	1	38	(Quality-trimmed) Agencourt Bioscience Corporation ABI	MPOAL33TR	956	694	731		8.00E-15	100	38	88.37209302	3.974895397	1	-1
	3-BM-012_E08_R.trimmed	43	1	38	(Quality-trimmed) Agencourt Bioscience Corporation ABI	MPOAL33TF	934	547	584		8.00E-15	100	38	88.37209302	4.068522484	1	1
	3-BM-012_E08_R.trimmed	43	1	38	(Quality-trimmed) Agencourt Bioscience Corporation ABI	TC9245	1864	546	583		8.00E-15	100	38	88.37209302	2.038626609	1	1
