# Supplementary material for: The complexity of Rhipicephalus (Boophilus) microplus genome characterised through detailed analysis of two BAC clones
Source: BMC Res Notes. 2011 Jul 22;4:254. doi: 10.1186/1756-0500-4-254 (PMC3160391; doi:10.1186/1756-0500-4-254)
Supplement: Additional file 2 — Rmi primer sequences and positions. Primer sequence and sequence positions for BAC sequences BM-012-E08 and BM-004-G14 (papilin and serpin). [file 1756-0500-4-254-S2.XLS]

## Sheet: Table1
rRNA	5' postion	forward_sequence	3' position	reverse_sequence	contig
15K	12076	TAGTGACGCGCATGAATGG	12367	CCATGGGACATCAACAACC	BM012E08_c2
17K.0		TACGAGGCTGAGATCATTGC		TCTTTGCTCGCTTCTTTTGC
18K	351	ACATTCCTTCCCTCCCTTCC	623	GCTCAACAGGGTCTTCTTTCC	BM012E08_c1
20K	1689	GCTTAGCCTCTGACTGGAAGG	1871	TGGTTCCTTTCGTACTTCACG	BM012E08_c1
Repeat
22K.1	2817	AGTTCGCTTGCTCTGACACC	3092	GCCAAGTACGAAAGGAACAGC	BM012E08_c1
22K.2	2994	TCTCCGACACCCATATTTCG	3232	AGAGGTGCCTGAGAGAAACG	BM012E08_c1
17K.1	358	TGGATGTACTCAAGGGTACGG	658	GCTGAAGTGATTTTTCCTGTCC	BM012E08_c4
17K.2	190	AACAAGTGGCAACAACAAGC	475	CACAGTCGCCTTTTGTGAGG	BM012E08_c4
38K.1	508	TTTTCCTTAACGACGTCTCG	793	GTATTTGGACGTGCTTGACG	BM012E08_c3
38K.2	3207	GTTTTCCTTAACGACGTCTCG	3493	GTATTTGGACGTGCTTGACG	BM012E08_c2
rRNA
6K	9143	ATTCAGCGGGTTGTCTCG	9359	ATGGGTTTACGAACGTGTCC	BM012E08_c2
3K	11980	GGACAATATTCTACGGAACAGG	12159	ATGTGATTTCTGCCCAGTGC	BM012E08_c2
9K		AGAAATCACATTGCGTCAGC	11971	GCCTTCCTGGGGAAAAGC	BM012E08_c2
8K	1538	GAACGTTTCGGTTTCGTACC	1738	GGAGGCCGAGTATTGACG	BM012E08_c1
long range primer					Fwd	Rev
rDNA	4585	GTGGTGGCTGCTCTACTACTTACG	1672	TTAAATCAGTTATGGTTCCTTAGATCG	BM012E08_c2	BM012E08_c1
rDNA	4611	CTACTACTTACGACACCACGACAGG	1660	GTTTCTTCCTACTTGGATAACTGTGG	BM012E08_c2	BM012E08_c1
Intergenic region	1689	AAGTAGGAAGAAACGATCTAAGGAACC	4624	GCTTAGCCTCTGACTGGAAGG	BM012E08_c1	BM012E08_c2
Intergenic region	1663	TTAGCTCTAGAATTGCCACAGTTATCC	4651	GTCGTGGTGTCGTAAGTAGTAGAGC	BM012E08_c1	BM012E08_c2

## Sheet: Table2
Primers	sequence 5' - 3'	5' position
PapStartF2	ATGAGGAGTAGGGGAGCTGTGCTCCT	175
Papilin54900R	CCATTGACGCAAACATCAAG	728
Papilin57383F	TGTGACAAGATGCTGGGTTC	748
AdamSR1	CGATGGGATCAGCAGGATGTCGTT	891
3425F	GACAAGGTTGAAGTTCTGGATGA	1651
Pap5360F	CTGCTGTCCAGATGGCATCAC	2619
Pap7260F	CGAAGGATGCACCTGTGAGCA	3453
Pap8020F	TACTCCGGCTCGTGGACCTAA	4203
Pap8760R	GCCTCGCACTCTTCCTCCGA	4805
Pap9690R	GCACATCTGTTGGCACTCCAG	5703
Pap9780R	CTGCAGCTCTTCGCAGTTGGA	6744
pap12440F	CGAAACAGACGGTCATCGCGTT	7950
PapilinR3	CATTTCCATTACTGTACCCATTGACGTA	8470
PapStopR1	TTGCAGATTTGGCAAGATTCGCTTAGGC	8560
pap13230R	TAATGTATTGGTATTAGACTATGGGT	8761
papRT-F6	CCTGATGGCCGTACGGCAGCTA	4417
papRT-R6	CCTCGAGCTGGAGTTCGCCCAT	4517

## Sheet: Table3
Primers	sequence 5' - 3'	5' position
PapilinORFF2	ATGGAAGGCAGTGGTGATCT	1
PapRT-F	CCGACGCCTGGAGCTGTTA	124
Pap1090F	CGAGTCGAAGGGACCAGTGTA	976
Pap2440R	GTGACACTTCAATACTTGCCACT	2900
Pap2110F	AGCACTCGTTTCAGACCGTCT	1981
Pap2350R	ACACGCATAGACATGCACTAGT	3892
papilin50819R	TGTAGTAAGGCACCCAGCTGTA	4759
Papilin54900R*	CCATTGACGCAAACATCAAG	4886
papRT-F3	ACCAGTGTACTCCTGTCGGCA	988
papRT-R3	CTACGTCAACGGTCATTGGATCT	1053

## Sheet: Table4
Label	Primers	BAC position(bp)
SerpF1	AAACGCGTGGCGATTGCCGACA	135040
SerpF2	GTAGAAGATACGACAGATCTGAAGG	133688
SerpF3	TCCTCTCGTAAGGTACGAGTGGA	129586
SerpR1	CAAAGGTTGTTGTCACCTTGTGCG	123298
SerpR2	GAAATCTTCGTCCCGTATGTTCTG	125843
SerpR3	ACTGCGGCAACCCAGCGTCTC	129470
