# Supplementary material for: The complexity of Rhipicephalus (Boophilus) microplus genome characterised through detailed analysis of two BAC clones
Source: BMC Res Notes. 2011 Jul 22;4:254. doi: 10.1186/1756-0500-4-254 (PMC3160391; doi:10.1186/1756-0500-4-254)
Supplement: Additional file 5 — BM-005-G14 Ruka frequency analysis. Table and graph of BM-005-G14 Ruka frequency analysis using two Cot DNA experiments. [file 1756-0500-4-254-S5.XLS]

## Sheet: E08
Position	cot_o/n	cot69	cot696	%cot_o/n	%cot69	%cot696	papilin_start	papilin_end
1	0	0	0	0	0	0
101	0	0	0	0	0	0
201	0	0	0	0	0	0
301	0	0	0	0	0	0
401	0	0	0	0	0	0
501	0	0	0	0	0	0
601	0	0	0	0	0	0
701	0	0	0	0	0	0
801	0	0	0	0	0	0
901	0	0	0	0	0	0
1001	0	0	0	0	0	0
1101	0	0	0	0	0	0
1201	0	0	0	0	0	0
1301	0	0	0	0	0	0
1401	0	0	0	0	0	0
1501	0	0	0	0	0	0
1601	0	0	0	0	0	0
1701	0	0	0	0	0	0
1801	0	0	0	0	0	0
1901	0	0	0	0	0	0
2001	0	0	0	0	0	0
2101	0	0	0	0	0	0
2201	0	0	0	0	0	0
2301	0	0	0	0	0	0
2401	0	0	0	0	0	0
2501	0	0	0	0	0	0
2601	0	0	0	0	0	0
2701	0	0	0	0	0	0
2801	0	0	0	0	0	0
2901	0	0	0	0	0	0
3001	0	0	0	0	0	0
3101	0	589	118	0	0.492335	0.119414
3201	0	589	527	0	0.492335	0.533314
3301	0	589	527	0	0.492335	0.533314
3401	0	589	527	0	0.492335	0.533314
3501	0	589	527	0	0.492335	0.533314
3601	0	589	527	0	0.492335	0.533314
3701	0	589	527	0	0.492335	0.533314
3801	0	0	527	0	0	0.533314
3901	0	0	0	0	0	0
4001	0	0	0	0	0	0
4101	0	0	0	0	0	0
4201	0	0	0	0	0	0
4301	0	0	0	0	0	0
4401	0	0	0	0	0	0
4501	0	0	0	0	0	0
4601	0	0	0	0	0	0
4701	0	0	0	0	0	0
4801	0	0	0	0	0	0
4901	0	0	0	0	0	0
5001	0	0	0	0	0	0
5101	0	0	0	0	0	0
5201	0	0	0	0	0	0
5301	0	0	0	0	0	0
5401	0	0	0	0	0	0
5501	0	0	0	0	0	0
5601	0	0	0	0	0	0
5701	0	0	0	0	0	0
5801	0	0	0	0	0	0
5901	0	0	0	0	0	0
6001	0	0	0	0	0	0
6101	0	0	0	0	0	0
6201	0	0	0	0	0	0
6301	0	0	0	0	0	0
6401	0	0	0	0	0	0
6501	0	0	0	0	0	0
6601	0	0	0	0	0	0
6701	0	0	0	0	0	0
6801	0	0	0	0	0	0
6901	0	0	0	0	0	0
7001	0	0	0	0	0	0
7101	0	0	0	0	0	0
7201	0	0	0	0	0	0
7301	0	0	0	0	0	0
7401	0	0	0	0	0	0
7501	0	0	0	0	0	0
7601	0	0	0	0	0	0
7701	0	0	0	0	0	0
7801	0	0	0	0	0	0
7901	0	0	0	0	0	0
8001	0	0	0	0	0	0
8101	0	0	0	0	0	0
8201	0	0	0	0	0	0
8301	0	0	0	0	0	0
8401	0	0	0	0	0	0
8501	0	0	0	0	0	0
8601	0	0	0	0	0	0
8701	0	0	0	0	0	0
8801	0	0	0	0	0	0
8901	0	0	0	0	0	0
9001	0	0	0	0	0	0
9101	0	0	0	0	0	0
9201	0	0	0	0	0	0
9301	0	0	0	0	0	0
9401	0	0	0	0	0	0
9501	0	0	0	0	0	0
9601	0	0	0	0	0	0
9701	0	0	0	0	0	0
9801	0	0	0	0	0	0
9901	0	0	0	0	0	0
10001	0	0	0	0	0	0
10101	0	0	0	0	0	0
10201	0	0	0	0	0	0
10301	0	0	0	0	0	0
10401	0	0	0	0	0	0
10501	0	0	0	0	0	0
10601	0	0	0	0	0	0
10701	0	0	0	0	0	0
10801	0	0	0	0	0	0
10901	0	0	0	0	0	0
11001	0	0	0	0	0	0
11101	0	0	0	0	0	0
11201	0	0	0	0	0	0
11301	0	0	0	0	0	0
11401	0	0	0	0	0	0
11501	0	0	0	0	0	0
11601	0	0	0	0	0	0
11701	0	0	0	0	0	0
11801	0	0	0	0	0	0
11901	0	0	0	0	0	0
12001	0	0	0	0	0	0
12101	0	0	0	0	0	0
12201	0	0	0	0	0	0
12301	0	0	0	0	0	0
12401	0	0	0	0	0	0
12501	0	0	0	0	0	0
12601	0	0	0	0	0	0
12701	0	0	0	0	0	0
12801	0	0	0	0	0	0
12901	0	0	0	0	0	0
13001	0	0	0	0	0	0
13101	0	0	0	0	0	0
13201	0	0	0	0	0	0
13301	0	0	0	0	0	0
13401	0	0	0	0	0	0
13501	0	0	0	0	0	0
13601	0	0	0	0	0	0
13701	0	0	0	0	0	0
13801	0	0	0	0	0	0
13901	0	0	0	0	0	0
14001	0	0	0	0	0	0
14101	0	0	0	0	0	0
14201	0	0	0	0	0	0
14301	0	0	0	0	0	0
14401	0	0	0	0	0	0
14501	0	0	0	0	0	0
14601	0	0	0	0	0	0
14701	0	0	0	0	0	0
14801	0	0	0	0	0	0
14901	0	0	0	0	0	0
15001	0	0	0	0	0	0
15101	0	0	0	0	0	0
15201	0	0	0	0	0	0
15301	0	0	0	0	0	0
15401	0	0	0	0	0	0
15501	0	0	0	0	0	0
15601	0	0	0	0	0	0
15701	0	0	0	0	0	0
15801	0	0	0	0	0	0
15901	0	0	0	0	0	0
16001	0	0	0	0	0	0
16101	0	0	0	0	0	0
16201	0	0	0	0	0	0
16301	0	0	0	0	0	0
16401	0	0	0	0	0	0
16501	0	0	0	0	0	0
16601	0	0	0	0	0	0
16701	0	0	0	0	0	0
16801	0	0	0	0	0	0
16901	0	0	0	0	0	0
17001	0	0	0	0	0	0
17101	0	0	0	0	0	0
17201	0	0	0	0	0	0
17301	0	0	0	0	0	0
17401	0	0	0	0	0	0
17501	0	0	0	0	0	0
17601	0	0	0	0	0	0
17701	0	0	0	0	0	0
17801	0	0	0	0	0	0
17901	0	0	0	0	0	0
18001	0	0	0	0	0	0
18101	0	0	0	0	0	0
18201	0	0	0	0	0	0
18301	0	0	0	0	0	0
18401	0	0	0	0	0	0
18501	0	0	0	0	0	0
18601	0	0	0	0	0	0
18701	0	0	0	0	0	0
18801	0	0	0	0	0	0
18901	0	0	0	0	0	0
19001	0	0	0	0	0	0
19101	0	0	0	0	0	0
19201	0	0	0	0	0	0
19301	0	0	0	0	0	0
19401	0	0	0	0	0	0
19501	0	0	0	0	0	0
19601	0	0	0	0	0	0
19701	0	0	0	0	0	0
19801	0	0	0	0	0	0
19901	0	0	0	0	0	0
20001	0	0	0	0	0	0
20101	0	0	0	0	0	0
20201	0	0	0	0	0	0
20301	0	0	0	0	0	0
20401	0	0	0	0	0	0
20501	0	0	0	0	0	0
20601	0	0	0	0	0	0
20701	0	0	0	0	0	0
20801	0	0	0	0	0	0
20901	0	0	0	0	0	0
21001	0	0	0	0	0	0
21101	0	0	0	0	0	0
21201	0	0	0	0	0	0
21301	0	0	0	0	0	0
21401	0	0	0	0	0	0
21501	0	0	0	0	0	0
21601	0	0	0	0	0	0
21701	0	0	0	0	0	0
21801	0	0	0	0	0	0
21901	0	0	0	0	0	0
22001	0	0	0	0	0	0
22101	0	0	0	0	0	0
22201	0	0	0	0	0	0
22301	0	0	0	0	0	0
22401	0	0	0	0	0	0
22501	0	0	0	0	0	0
22601	0	0	0	0	0	0
22701	0	0	0	0	0	0
22801	0	0	0	0	0	0
22901	0	0	0	0	0	0
23001	0	0	0	0	0	0
23101	0	0	0	0	0	0
23201	0	0	0	0	0	0
23301	0	0	0	0	0	0
23401	0	0	0	0	0	0
23501	0	0	0	0	0	0
23601	0	0	0	0	0	0
23701	0	0	0	0	0	0
23801	0	0	0	0	0	0
23901	0	0	0	0	0	0
24001	0	0	0	0	0	0
24101	0	0	0	0	0	0
24201	0	0	0	0	0	0
24301	0	705	0	0	0.589297	0
24401	0	705	406	0	0.589297	0.410865
24501	0	705	406	0	0.589297	0.410865
24601	0	705	406	0	0.589297	0.410865
24701	0	705	406	0	0.589297	0.410865
24801	0	705	406	0	0.589297	0.410865
24901	0	705	0	0	0.589297	0
25001	0	705	0	0	0.589297	0
25101	0	705	0	0	0.589297	0
25201	0	0	0	0	0	0
25301	0	0	0	0	0	0
25401	0	0	0	0	0	0
25501	0	172	215	0	0.143772	0.217576
25601	0	172	215	0	0.143772	0.217576
25701	0	0	215	0	0	0.217576
25801	0	0	0	0	0	0
25901	0	0	0	0	0	0
26001	0	0	0	0	0	0
26101	0	0	0	0	0	0
26201	0	0	0	0	0	0
26301	0	0	0	0	0	0
26401	0	0	0	0	0	0
26501	0	0	0	0	0	0
26601	0	0	0	0	0	0
26701	0	0	0	0	0	0
26801	0	0	0	0	0	0
26901	0	2571	0	0	2.14905	0
27001	0	2571	2517	0	2.14905	2.54716
27101	0	2571	2517	0	2.14905	2.54716
27201	0	2571	2517	0	2.14905	2.54716
27301	0	2571	2517	0	2.14905	2.54716
27401	0	2571	2517	0	2.14905	2.54716
27501	0	2571	2517	0	2.14905	2.54716
27601	0	2571	2517	0	2.14905	2.54716
27701	0	2571	2517	0	2.14905	2.54716
27801	0	2571	2517	0	2.14905	2.54716
27901	0	2571	2517	0	2.14905	2.54716
28001	0	2571	2517	0	2.14905	2.54716
28101	0	2571	2517	0	2.14905	2.54716
28201	0	2571	2517	0	2.14905	2.54716
28301	0	2571	2517	0	2.14905	2.54716
28401	0	2571	2517	0	2.14905	2.54716
28501	0	2571	2517	0	2.14905	2.54716
28601	0	2571	2517	0	2.14905	2.54716
28701	0	2571	2517	0	2.14905	2.54716
28801	0	2571	2517	0	2.14905	2.54716
28901	0	2571	2517	0	2.14905	2.54716
29001	0	2571	2517	0	2.14905	2.54716
29101	109	2571	2517	3.76381	2.14905	2.54716
29201	109	2571	2517	3.76381	2.14905	2.54716
29301	0	2571	2517	0	2.14905	2.54716
29401	0	2571	2517	0	2.14905	2.54716
29501	0	2571	2517	0	2.14905	2.54716
29601	0	0	0	0	0	0
29701	0	0	0	0	0	0
29801	0	0	0	0	0	0
29901	0	0	303	0	0	0.306631
30001	0	483	303	0	0.403731	0.306631
30101	270	483	303	9.3232	0.403731	0.306631
30201	270	483	303	9.3232	0.403731	0.306631
30301	270	483	580	9.3232	0.403731	0.586949
30401	0	483	580	0	0.403731	0.586949
30501	0	483	580	0	0.403731	0.586949
30601	0	444	580	0	0.371132	0.586949
30701	0	444	580	0	0.371132	0.586949
30801	0	444	580	0	0.371132	0.586949
30901	0	444	580	0	0.371132	0.586949
31001	0	444	153	0	0.371132	0.154833
31101	0	0	153	0	0	0.154833
31201	0	0	0	0	0	0
31301	0	103	0	0	0.0860959	0
31401	0	103	0	0	0.0860959	0
31501	0	0	0	0	0	0
31601	0	0	0	0	0	0
31701	0	0	406	0	0	0.410865
31801	0	0	406	0	0	0.410865
31901	0	0	406	0	0	0.410865
32001	0	0	406	0	0	0.410865
32101	0	214	406	0	0.178879	0.410865
32201	0	214	0	0	0.178879	0
32301	0	214	0	0	0.178879	0
32401	0	0	0	0	0	0
32501	0	0	0	0	0	0
32601	0	0	0	0	0	0
32701	0	0	0	0	0	0
32801	0	0	0	0	0	0
32901	0	402	0	0	0.336025	0
33001	0	402	101	0	0.336025	0.10221
33101	0	402	101	0	0.336025	0.10221
33201	0	402	0	0	0.336025	0
33301	0	579	0	0	0.483976	0
33401	0	579	0	0	0.483976	0
33501	267	579	0	9.21961	0.483976	0
33601	267	579	0	9.21961	0.483976	0
33701	267	579	0	9.21961	0.483976	0
33801	267	579	0	9.21961	0.483976	0
33901	0	579	0	0	0.483976	0
34001	0	0	0	0	0	0
34101	0	0	0	0	0	0
34201	0	0	0	0	0	0
34301	0	0	0	0	0	0
34401	0	0	0	0	0	0
34501	0	0	0	0	0	0
34601	0	0	0	0	0	0
34701	0	0	281	0	0	0.284367
34801	0	0	281	0	0	0.284367
34901	0	0	281	0	0	0.284367
35001	0	0	281	0	0	0.284367
35101	0	0	0	0	0	0
35201	0	0	0	0	0	0
35301	0	0	524	0	0	0.530278
35401	205	0	524	7.07873	0	0.530278
35501	205	1634	524	7.07873	1.36583	0.530278
35601	130	1634	524	4.48895	1.36583	0.530278
35701	130	1634	524	4.48895	1.36583	0.530278
35801	130	1634	524	4.48895	1.36583	0.530278
35901	0	1634	1117	0	1.36583	1.13038
36001	0	1634	1117	0	1.36583	1.13038
36101	0	1634	1117	0	1.36583	1.13038
36201	0	1634	1117	0	1.36583	1.13038
36301	0	1634	1117	0	1.36583	1.13038
36401	0	1634	1117	0	1.36583	1.13038
36501	0	1634	1117	0	1.36583	1.13038
36601	0	1634	1117	0	1.36583	1.13038
36701	0	1634	1117	0	1.36583	1.13038
36801	0	1634	1117	0	1.36583	1.13038
36901	0	1634	1117	0	1.36583	1.13038
37001	0	1634	1117	0	1.36583	1.13038
37101	0	1634	0	0	1.36583	0
37201	0	0	203	0	0	0.205432
37301	0	0	203	0	0	0.205432
37401	0	0	203	0	0	0.205432
37501	0	0	0	0	0	0
37601	0	0	0	0	0	0
37701	0	0	267	0	0	0.270199
37801	0	0	267	0	0	0.270199
37901	0	0	267	0	0	0.270199
38001	0	0	0	0	0	0
38101	0	0	0	0	0	0
38201	0	0	0	0	0	0
38301	0	0	0	0	0	0
38401	0	0	0	0	0	0
38501	0	0	0	0	0	0
38601	0	0	0	0	0	0
38701	0	0	0	0	0	0
38801	0	0	0	0	0	0
38901	0	0	0	0	0	0
39001	0	0	0	0	0	0
39101	0	0	0	0	0	0
39201	0	0	0	0	0	0
39301	0	0	0	0	0	0
39401	0	0	0	0	0	0
39501	0	0	0	0	0	0
39601	0	0	0	0	0	0
39701	0	0	0	0	0	0
39801	0	0	0	0	0	0
39901	0	0	0	0	0	0
40001	0	0	0	0	0	0
40101	0	0	0	0	0	0
40201	0	0	0	0	0	0
40301	0	0	0	0	0	0
40401	0	0	0	0	0	0
40501	0	0	0	0	0	0
40601	0	0	0	0	0	0
40701	0	0	0	0	0	0
40801	0	0	0	0	0	0
40901	0	0	0	0	0	0
41001	0	0	0	0	0	0
41101	0	0	0	0	0	0
41201	0	0	0	0	0	0
41301	0	0	0	0	0	0
41401	0	0	0	0	0	0
41501	0	0	0	0	0	0
41601	0	0	0	0	0	0
41701	0	0	0	0	0	0
41801	0	0	0	0	0	0
41901	0	0	0	0	0	0
42001	0	0	0	0	0	0
42101	0	0	0	0	0	0
42201	0	0	0	0	0	0
42301	0	0	0	0	0	0
42401	0	0	0	0	0	0
42501	0	0	0	0	0	0
42601	0	0	0	0	0	0
42701	0	0	0	0	0	0
42801	0	0	0	0	0	0
42901	0	0	0	0	0	0
43001	0	0	0	0	0	0
43101	0	0	0	0	0	0
43201	0	0	0	0	0	0
43301	0	0	0	0	0	0
43401	0	0	0	0	0	0
43501	0	0	0	0	0	0
43601	0	0	0	0	0	0
43701	0	0	0	0	0	0
43801	0	0	0	0	0	0
43901	0	0	0	0	0	0
44001	0	0	0	0	0	0
44101	0	0	0	0	0	0
44201	0	0	0	0	0	0
44301	0	0	0	0	0	0
44401	0	0	0	0	0	0
44501	0	0	0	0	0	0
44601	0	0	0	0	0	0
44701	0	0	0	0	0	0
44801	0	0	0	0	0	0
44901	0	0	0	0	0	0
	2896	119634	98816		100	100

## Sheet: G14
Position	cot_o/n	cot69	cot696	%cot_o/n	%cot69	%cot696	position	end	exon
1	0	0	0	0	0	0	1	101	0
101	0	0	0	0	0	0	101	201	0
201	0	0	0	0	0	0	201	301	0
301	0	0	0	0	0	0	301	401	0
401	0	0	0	0	0	0	401	501	0
501	0	0	0	0	0	0	501	601	0
601	0	0	0	0	0	0	601	701	0
701	0	0	0	0	0	0	701	801	0
801	0	0	0	0	0	0	801	901	0
901	0	0	0	0	0	0	901	1001	0
1001	0	0	0	0	0	0	1001	1101	0
1101	0	0	0	0	0	0	1101	1201	0
1201	0	0	0	0	0	0	1201	1301	0
1301	0	0	0	0	0	0	1301	1401	0
1401	0	0	0	0	0	0	1401	1501	0
1501	0	0	0	0	0	0	1501	1601	0
1601	0	0	0	0	0	0	1601	1701	0
1701	0	0	0	0	0	0	1701	1801	0
1801	0	0	0	0	0	0	1801	1901	0
1901	0	0	0	0	0	0	1901	2001	0
2001	0	0	0	0	0	0	2001	2101	0
2101	0	349	0	0	0.131369	0	2101	2201	0
2201	0	349	0	0	0.131369	0	2201	2301	0
2301	0	349	0	0	0.131369	0	2301	2401	0
2401	0	349	0	0	0.131369	0	2401	2501	0
2501	0	349	0	0	0.131369	0	2501	2601	0
2601	0	0	288	0	0	0.111746	2601	2701	0
2701	0	0	288	0	0	0.111746	2701	2801	0
2801	0	0	288	0	0	0.111746	2801	2901	0
2901	0	0	288	0	0	0.111746	2901	3001	0
3001	0	0	0	0	0	0	3001	3101	0
3101	0	0	0	0	0	0	3101	3201	0
3201	0	0	0	0	0	0	3201	3301	0
3301	0	0	0	0	0	0	3301	3401	0
3401	0	0	0	0	0	0	3401	3501	0
3501	0	0	0	0	0	0	3501	3601	0
3601	0	0	0	0	0	0	3601	3701	0
3701	0	0	0	0	0	0	3701	3801	0
3801	0	0	0	0	0	0	3801	3901	0
3901	0	0	0	0	0	0	3901	4001	0
4001	115	116	119	0.143492	0.0436643	0.0461727	4001	4101	0
4101	115	116	119	0.143492	0.0436643	0.0461727	4101	4201	0
4201	0	0	0	0	0	0	4201	4301	0
4301	0	0	0	0	0	0	4301	4401	0
4401	0	0	0	0	0	0	4401	4501	0
4501	0	0	0	0	0	0	4501	4601	0
4601	336	375	1387	0.419245	0.141156	0.538164	4601	4701	0
4701	336	375	1387	0.419245	0.141156	0.538164	4701	4801	0
4801	336	375	1387	0.419245	0.141156	0.538164	4801	4901	0
4901	336	375	1387	0.419245	0.141156	0.538164	4901	5001	0
5001	336	375	1387	0.419245	0.141156	0.538164	5001	5101	0
5101	263	0	1387	0.328159	0	0.538164	5101	5201	0
5201	263	0	1387	0.328159	0	0.538164	5201	5301	0
5301	263	0	1387	0.328159	0	0.538164	5301	5401	1
5401	263	0	1387	0.328159	0	0.538164	5401	5501	0
5501	280	487	1387	0.349371	0.183315	0.538164	5501	5601	0
5601	280	487	1387	0.349371	0.183315	0.538164	5601	5701	0
5701	280	487	1387	0.349371	0.183315	0.538164	5701	5801	0
5801	417	487	1387	0.520313	0.183315	0.538164	5801	5901	0
5901	417	487	1387	0.520313	0.183315	0.538164	5901	6001	0
6001	417	0	1387	0.520313	0	0.538164	6001	6101	0
6101	417	0	0	0.520313	0	0	6101	6201	0
6201	417	0	0	0.520313	0	0	6201	6301	0
6301	417	207	199	0.520313	0.0779183	0.0772132	6301	6401	0
6401	0	207	199	0	0.0779183	0.0772132	6401	6501	0
6501	0	237	241	0	0.0892108	0.0935094	6501	6601	0
6601	209	237	241	0.260781	0.0892108	0.0935094	6601	6701	0
6701	209	237	241	0.260781	0.0892108	0.0935094	6701	6801	0
6801	209	237	241	0.260781	0.0892108	0.0935094	6801	6901	0
6901	0	0	0	0	0	0	6901	7001	0
7001	0	518	0	0	0.194984	0	7001	7101	0
7101	0	518	0	0	0.194984	0	7101	7201	0
7201	0	518	0	0	0.194984	0	7201	7301	0
7301	0	518	0	0	0.194984	0	7301	7401	0
7401	0	518	0	0	0.194984	0	7401	7501	0
7501	0	518	0	0	0.194984	0	7501	7601	0
7601	0	0	0	0	0	0	7601	7701	0
7701	0	0	0	0	0	0	7701	7801	0
7801	0	0	460	0	0	0.178483	7801	7901	0
7901	0	0	460	0	0	0.178483	7901	8001	0
8001	131	309	460	0.163456	0.116313	0.178483	8001	8101	0
8101	131	309	460	0.163456	0.116313	0.178483	8101	8201	0
8201	131	309	460	0.163456	0.116313	0.178483	8201	8301	0
8301	0	309	460	0	0.116313	0.178483	8301	8401	0
8401	0	0	0	0	0	0	8401	8501	0
8501	0	0	0	0	0	0	8501	8601	0
8601	0	0	0	0	0	0	8601	8701	0
8701	0	0	0	0	0	0	8701	8801	0
8801	0	0	0	0	0	0	8801	8901	0
8901	0	0	0	0	0	0	8901	9001	0
9001	0	0	0	0	0	0	9001	9101	0
9101	0	0	0	0	0	0	9101	9201	0
9201	0	0	0	0	0	0	9201	9301	0
9301	0	0	0	0	0	0	9301	9401	0
9401	0	0	0	0	0	0	9401	9501	0
9501	0	0	0	0	0	0	9501	9601	0
9601	0	0	0	0	0	0	9601	9701	0
9701	0	0	0	0	0	0	9701	9801	0
9801	0	0	0	0	0	0	9801	9901	0
9901	0	0	0	0	0	0	9901	10001	0
10001	0	0	0	0	0	0	10001	10101	0
10101	0	221	0	0	0.0831881	0	10101	10201	0
10201	0	221	0	0	0.0831881	0	10201	10301	0
10301	0	221	0	0	0.0831881	0	10301	10401	0
10401	0	221	0	0	0.0831881	0	10401	10501	0
10501	0	0	0	0	0	0	10501	10601	0
10601	0	0	0	0	0	0	10601	10701	0
10701	0	0	0	0	0	0	10701	10801	0
10801	0	0	0	0	0	0	10801	10901	0
10901	0	0	0	0	0	0	10901	11001	0
11001	0	0	0	0	0	0	11001	11101	0
11101	0	0	0	0	0	0	11101	11201	0
11201	0	0	0	0	0	0	11201	11301	0
11301	0	0	0	0	0	0	11301	11401	0
11401	0	0	0	0	0	0	11401	11501	0
11501	0	213	0	0	0.0801768	0	11501	11601	0
11601	444	213	0	0.554003	0.0801768	0	11601	11701	0
11701	444	213	0	0.554003	0.0801768	0	11701	11801	0
11801	444	0	0	0.554003	0	0	11801	11901	0
11901	444	304	648	0.554003	0.114431	0.251428	11901	12001	0
12001	444	304	648	0.554003	0.114431	0.251428	12001	12101	0
12101	444	304	648	0.554003	0.114431	0.251428	12101	12201	0
12201	0	304	648	0	0.114431	0.251428	12201	12301	0
12301	0	0	648	0	0	0.251428	12301	12401	0
12401	0	0	648	0	0	0.251428	12401	12501	0
12501	0	0	648	0	0	0.251428	12501	12601	0
12601	0	0	648	0	0	0.251428	12601	12701	0
12701	0	198	0	0	0.0745305	0	12701	12801	0
12801	0	198	0	0	0.0745305	0	12801	12901	0
12901	136	198	0	0.169695	0.0745305	0	12901	13001	0
13001	136	0	0	0.169695	0	0	13001	13101	0
13101	0	0	261	0	0	0.10127	13101	13201	0
13201	0	370	261	0	0.139274	0.10127	13201	13301	0
13301	267	370	261	0.33315	0.139274	0.10127	13301	13401	0
13401	267	370	261	0.33315	0.139274	0.10127	13401	13501	0
13501	267	370	0	0.33315	0.139274	0	13501	13601	0
13601	267	0	0	0.33315	0	0	13601	13701	0
13701	0	0	0	0	0	0	13701	13801	1
13801	0	0	0	0	0	0	13801	13901	0
13901	0	0	0	0	0	0	13901	14001	0
14001	0	0	0	0	0	0	14001	14101	0
14101	0	0	0	0	0	0	14101	14201	0
14201	0	0	0	0	0	0	14201	14301	0
14301	0	0	0	0	0	0	14301	14401	0
14401	246	0	0	0.306947	0	0	14401	14501	0
14501	246	0	0	0.306947	0	0	14501	14601	0
14601	246	0	0	0.306947	0	0	14601	14701	0
14701	0	364	0	0	0.137016	0	14701	14801	0
14801	0	364	0	0	0.137016	0	14801	14901	0
14901	0	364	0	0	0.137016	0	14901	15001	0
15001	0	364	0	0	0.137016	0	15001	15101	0
15101	0	0	0	0	0	0	15101	15201	0
15201	111	1824	1860	0.138501	0.686584	0.721691	15201	15301	0
15301	111	1824	1860	0.138501	0.686584	0.721691	15301	15401	0
15401	0	1824	1860	0	0.686584	0.721691	15401	15501	0
15501	351	1824	1860	0.437962	0.686584	0.721691	15501	15601	0
15601	351	1824	1860	0.437962	0.686584	0.721691	15601	15701	0
15701	351	1824	1860	0.437962	0.686584	0.721691	15701	15801	0
15801	351	1824	1860	0.437962	0.686584	0.721691	15801	15901	0
15901	351	1824	1860	0.437962	0.686584	0.721691	15901	16001	0
16001	0	1824	1860	0	0.686584	0.721691	16001	16101	0
16101	0	1824	1860	0	0.686584	0.721691	16101	16201	0
16201	0	1824	1860	0	0.686584	0.721691	16201	16301	0
16301	213	1824	1860	0.265772	0.686584	0.721691	16301	16401	0
16401	213	1824	1860	0.265772	0.686584	0.721691	16401	16501	0
16501	213	1824	1860	0.265772	0.686584	0.721691	16501	16601	0
16601	0	1824	1860	0	0.686584	0.721691	16601	16701	0
16701	0	1824	1860	0	0.686584	0.721691	16701	16801	0
16801	0	1824	1860	0	0.686584	0.721691	16801	16901	0
16901	122	1824	1860	0.152226	0.686584	0.721691	16901	17001	0
17001	122	1824	1860	0.152226	0.686584	0.721691	17001	17101	0
17101	0	0	1860	0	0	0.721691	17101	17201	0
17201	0	0	0	0	0	0	17201	17301	0
17301	0	274	274	0	0.103138	0.106314	17301	17401	0
17401	231	274	274	0.288231	0.103138	0.106314	17401	17501	0
17501	231	274	274	0.288231	0.103138	0.106314	17501	17601	0
17601	231	274	274	0.288231	0.103138	0.106314	17601	17701	0
17701	0	0	0	0	0	0	17701	17801	0
17801	0	0	0	0	0	0	17801	17901	1
17901	0	0	0	0	0	0	17901	18001	0
18001	0	0	0	0	0	0	18001	18101	0
18101	0	0	0	0	0	0	18101	18201	0
18201	0	0	307	0	0	0.119118	18201	18301	0
18301	258	0	307	0.321921	0	0.119118	18301	18401	0
18401	258	469	307	0.321921	0.176539	0.119118	18401	18501	0
18501	258	469	307	0.321921	0.176539	0.119118	18501	18601	0
18601	0	469	0	0	0.176539	0	18601	18701	0
18701	0	469	116	0	0.176539	0.0450087	18701	18801	0
18801	0	469	116	0	0.176539	0.0450087	18801	18901	0
18901	0	137	0	0	0.0515691	0	18901	19001	0
19001	0	137	0	0	0.0515691	0	19001	19101	0
19101	0	0	155	0	0	0.0601409	19101	19201	0
19201	0	0	155	0	0	0.0601409	19201	19301	0
19301	0	0	0	0	0	0	19301	19401	0
19401	116	295	200	0.144739	0.111043	0.0776012	19401	19501	0
19501	116	295	200	0.144739	0.111043	0.0776012	19501	19601	0
19601	0	295	200	0	0.111043	0.0776012	19601	19701	0
19701	0	295	0	0	0.111043	0	19701	19801	0
19801	0	0	0	0	0	0	19801	19901	0
19901	0	0	0	0	0	0	19901	20001	0
20001	182	0	0	0.227091	0	0	20001	20101	0
20101	182	0	0	0.227091	0	0	20101	20201	0
20201	182	0	0	0.227091	0	0	20201	20301	0
20301	0	0	0	0	0	0	20301	20401	0
20401	0	0	0	0	0	0	20401	20501	1
20501	0	0	0	0	0	0	20501	20601	0
20601	0	0	0	0	0	0	20601	20701	0
20701	0	0	0	0	0	0	20701	20801	0
20801	0	0	0	0	0	0	20801	20901	0
20901	0	0	0	0	0	0	20901	21001	0
21001	0	0	0	0	0	0	21001	21101	0
21101	0	0	455	0	0	0.176543	21101	21201	0
21201	0	0	455	0	0	0.176543	21201	21301	0
21301	0	206	455	0	0.0775418	0.176543	21301	21401	0
21401	0	206	455	0	0.0775418	0.176543	21401	21501	0
21501	0	206	455	0	0.0775418	0.176543	21501	21601	0
21601	0	430	0	0	0.161859	0	21601	21701	0
21701	0	430	255	0	0.161859	0.0989415	21701	21801	0
21801	0	430	255	0	0.161859	0.0989415	21801	21901	0
21901	0	430	255	0	0.161859	0.0989415	21901	22001	0
22001	0	430	0	0	0.161859	0	22001	22101	0
22101	0	430	0	0	0.161859	0	22101	22201	0
22201	0	115	192	0	0.0432879	0.0744971	22201	22301	0
22301	0	115	192	0	0.0432879	0.0744971	22301	22401	0
22401	0	0	192	0	0	0.0744971	22401	22501	0
22501	0	0	0	0	0	0	22501	22601	0
22601	0	0	0	0	0	0	22601	22701	0
22701	0	0	0	0	0	0	22701	22801	0
22801	0	388	341	0	0.14605	0.13231	22801	22901	0
22901	0	388	341	0	0.14605	0.13231	22901	23001	0
23001	167	388	341	0.208375	0.14605	0.13231	23001	23101	0
23101	167	388	341	0.208375	0.14605	0.13231	23101	23201	0
23201	0	388	341	0	0.14605	0.13231	23201	23301	0
23301	0	0	0	0	0	0	23301	23401	0
23401	250	0	0	0.311939	0	0	23401	23501	0
23501	250	0	0	0.311939	0	0	23501	23601	0
23601	250	154	0	0.311939	0.0579682	0	23601	23701	0
23701	0	154	0	0	0.0579682	0	23701	23801	1
23801	0	154	0	0	0.0579682	0	23801	23901	0
23901	0	0	0	0	0	0	23901	24001	0
24001	0	0	0	0	0	0	24001	24101	0
24101	0	0	0	0	0	0	24101	24201	0
24201	0	0	0	0	0	0	24201	24301	0
24301	0	0	0	0	0	0	24301	24401	0
24401	0	0	174	0	0	0.067513	24401	24501	0
24501	0	0	174	0	0	0.067513	24501	24601	0
24601	0	0	174	0	0	0.067513	24601	24701	0
24701	0	0	0	0	0	0	24701	24801	1
24801	0	0	0	0	0	0	24801	24901	0
24901	0	488	225	0	0.183691	0.0873013	24901	25001	0
25001	0	488	225	0	0.183691	0.0873013	25001	25101	0
25101	0	488	225	0	0.183691	0.0873013	25101	25201	0
25201	0	488	225	0	0.183691	0.0873013	25201	25301	0
25301	0	488	0	0	0.183691	0	25301	25401	0
25401	0	0	0	0	0	0	25401	25501	0
25501	0	150	381	0	0.0564625	0.14783	25501	25601	0
25601	0	150	381	0	0.0564625	0.14783	25601	25701	0
25701	0	205	381	0	0.0771654	0.14783	25701	25801	0
25801	102	205	381	0.127271	0.0771654	0.14783	25801	25901	0
25901	102	205	381	0.127271	0.0771654	0.14783	25901	26001	0
26001	0	0	0	0	0	0	26001	26101	0
26101	0	0	0	0	0	0	26101	26201	0
26201	0	0	0	0	0	0	26201	26301	0
26301	0	0	0	0	0	0	26301	26401	0
26401	0	0	0	0	0	0	26401	26501	0
26501	0	0	0	0	0	0	26501	26601	0
26601	0	254	246	0	0.0956099	0.0954495	26601	26701	0
26701	0	254	246	0	0.0956099	0.0954495	26701	26801	0
26801	0	254	246	0	0.0956099	0.0954495	26801	26901	0
26901	0	254	246	0	0.0956099	0.0954495	26901	27001	0
27001	0	0	0	0	0	0	27001	27101	0
27101	0	0	0	0	0	0	27101	27201	0
27201	0	0	0	0	0	0	27201	27301	0
27301	0	0	0	0	0	0	27301	27401	0
27401	0	0	0	0	0	0	27401	27501	0
27501	0	0	0	0	0	0	27501	27601	0
27601	0	0	0	0	0	0	27601	27701	1
27701	0	0	0	0	0	0	27701	27801	0
27801	0	0	0	0	0	0	27801	27901	0
27901	0	114	0	0	0.0429115	0	27901	28001	0
28001	197	114	0	0.245808	0.0429115	0	28001	28101	0
28101	197	0	0	0.245808	0	0	28101	28201	0
28201	197	0	0	0.245808	0	0	28201	28301	0
28301	0	118	0	0	0.0444172	0	28301	28401	0
28401	0	118	0	0	0.0444172	0	28401	28501	0
28501	0	0	0	0	0	0	28501	28601	0
28601	0	0	213	0	0	0.0826453	28601	28701	0
28701	0	325	213	0	0.122335	0.0826453	28701	28801	0
28801	247	325	213	0.308195	0.122335	0.0826453	28801	28901	0
28901	247	325	0	0.308195	0.122335	0	28901	29001	0
29001	247	325	0	0.308195	0.122335	0	29001	29101	1
29101	0	0	0	0	0	0	29101	29201	0
29201	0	0	0	0	0	0	29201	29301	0
29301	114	0	0	0.142244	0	0	29301	29401	0
29401	114	0	0	0.142244	0	0	29401	29501	0
29501	0	0	0	0	0	0	29501	29601	0
29601	0	0	0	0	0	0	29601	29701	0
29701	0	0	0	0	0	0	29701	29801	0
29801	0	0	0	0	0	0	29801	29901	0
29901	0	0	0	0	0	0	29901	30001	0
30001	0	0	416	0	0	0.16141	30001	30101	0
30101	0	0	416	0	0	0.16141	30101	30201	0
30201	0	0	416	0	0	0.16141	30201	30301	0
30301	0	0	416	0	0	0.16141	30301	30401	0
30401	0	217	416	0	0.0816824	0.16141	30401	30501	0
30501	0	217	416	0	0.0816824	0.16141	30501	30601	0
30601	0	217	0	0	0.0816824	0	30601	30701	0
30701	0	0	0	0	0	0	30701	30801	1
30801	0	0	0	0	0	0	30801	30901	0
30901	0	0	0	0	0	0	30901	31001	0
31001	0	0	0	0	0	0	31001	31101	0
31101	0	0	0	0	0	0	31101	31201	0
31201	0	0	0	0	0	0	31201	31301	0
31301	0	0	231	0	0	0.0896294	31301	31401	0
31401	140	128	231	0.174686	0.0481813	0.0896294	31401	31501	0
31501	140	128	231	0.174686	0.0481813	0.0896294	31501	31601	0
31601	0	0	0	0	0	0	31601	31701	0
31701	0	0	0	0	0	0	31701	31801	0
31801	362	375	367	0.451687	0.141156	0.142398	31801	31901	0
31901	362	375	367	0.451687	0.141156	0.142398	31901	32001	0
32001	362	375	367	0.451687	0.141156	0.142398	32001	32101	0
32101	362	375	367	0.451687	0.141156	0.142398	32101	32201	0
32201	131	146	129	0.163456	0.0549568	0.0500528	32201	32301	0
32301	131	146	129	0.163456	0.0549568	0.0500528	32301	32401	0
32401	0	381	0	0	0.143415	0	32401	32501	0
32501	0	381	0	0	0.143415	0	32501	32601	0
32601	0	381	130	0	0.143415	0.0504408	32601	32701	0
32701	0	381	130	0	0.143415	0.0504408	32701	32801	0
32801	0	0	0	0	0	0	32801	32901	0
32901	0	0	0	0	0	0	32901	33001	0
33001	0	267	0	0	0.100503	0	33001	33101	0
33101	0	267	0	0	0.100503	0	33101	33201	0
33201	0	267	373	0	0.100503	0.144726	33201	33301	0
33301	0	267	373	0	0.100503	0.144726	33301	33401	0
33401	0	0	373	0	0	0.144726	33401	33501	0
33501	0	0	373	0	0	0.144726	33501	33601	0
33601	0	0	0	0	0	0	33601	33701	1
33701	0	0	0	0	0	0	33701	33801	0
33801	0	0	0	0	0	0	33801	33901	0
33901	0	0	0	0	0	0	33901	34001	0
34001	0	0	0	0	0	0	34001	34101	0
34101	0	0	0	0	0	0	34101	34201	0
34201	0	0	0	0	0	0	34201	34301	0
34301	0	0	0	0	0	0	34301	34401	0
34401	0	0	0	0	0	0	34401	34501	0
34501	0	0	0	0	0	0	34501	34601	0
34601	0	0	0	0	0	0	34601	34701	0
34701	0	0	0	0	0	0	34701	34801	0
34801	0	0	0	0	0	0	34801	34901	0
34901	0	0	0	0	0	0	34901	35001	0
35001	0	0	0	0	0	0	35001	35101	0
35101	0	0	0	0	0	0	35101	35201	0
35201	0	0	241	0	0	0.0935094	35201	35301	0
35301	0	0	241	0	0	0.0935094	35301	35401	0
35401	0	0	241	0	0	0.0935094	35401	35501	0
35501	105	171	165	0.131014	0.0643673	0.064021	35501	35601	0
35601	105	171	165	0.131014	0.0643673	0.064021	35601	35701	0
35701	0	379	357	0	0.142662	0.138518	35701	35801	0
35801	197	379	357	0.245808	0.142662	0.138518	35801	35901	0
35901	197	379	357	0.245808	0.142662	0.138518	35901	36001	0
36001	197	379	357	0.245808	0.142662	0.138518	36001	36101	0
36101	0	315	225	0	0.118571	0.0873013	36101	36201	0
36201	0	315	225	0	0.118571	0.0873013	36201	36301	0
36301	0	315	225	0	0.118571	0.0873013	36301	36401	0
36401	0	315	0	0	0.118571	0	36401	36501	0
36501	0	0	0	0	0	0	36501	36601	0
36601	0	0	0	0	0	0	36601	36701	0
36701	0	0	0	0	0	0	36701	36801	1
36801	0	0	0	0	0	0	36801	36901	0
36901	0	0	0	0	0	0	36901	37001	0
37001	0	0	0	0	0	0	37001	37101	0
37101	0	0	0	0	0	0	37101	37201	0
37201	0	0	0	0	0	0	37201	37301	0
37301	0	0	0	0	0	0	37301	37401	0
37401	0	0	112	0	0	0.0434567	37401	37501	0
37501	0	0	112	0	0	0.0434567	37501	37601	0
37601	0	0	0	0	0	0	37601	37701	0
37701	0	0	0	0	0	0	37701	37801	0
37801	0	0	0	0	0	0	37801	37901	0
37901	0	281	290	0	0.105773	0.112522	37901	38001	0
38001	0	281	290	0	0.105773	0.112522	38001	38101	0
38101	0	281	290	0	0.105773	0.112522	38101	38201	0
38201	0	281	290	0	0.105773	0.112522	38201	38301	0
38301	0	0	214	0	0	0.0830333	38301	38401	0
38401	0	0	214	0	0	0.0830333	38401	38501	0
38501	0	0	214	0	0	0.0830333	38501	38601	0
38601	0	0	0	0	0	0	38601	38701	1
38701	0	0	0	0	0	0	38701	38801	0
38801	0	0	0	0	0	0	38801	38901	0
38901	0	0	0	0	0	0	38901	39001	0
39001	0	0	0	0	0	0	39001	39101	0
39101	232	0	0	0.289479	0	0	39101	39201	0
39201	232	0	0	0.289479	0	0	39201	39301	0
39301	232	0	0	0.289479	0	0	39301	39401	0
39401	0	0	0	0	0	0	39401	39501	0
39501	0	0	0	0	0	0	39501	39601	0
39601	0	0	0	0	0	0	39601	39701	0
39701	0	0	0	0	0	0	39701	39801	0
39801	0	158	0	0	0.0594738	0	39801	39901	0
39901	0	158	116	0	0.0594738	0.0450087	39901	40001	0
40001	0	158	116	0	0.0594738	0.0450087	40001	40101	0
40101	0	0	0	0	0	0	40101	40201	0
40201	0	0	0	0	0	0	40201	40301	0
40301	184	186	184	0.229587	0.0700135	0.0713931	40301	40401	0
40401	184	186	184	0.229587	0.0700135	0.0713931	40401	40501	0
40501	184	186	184	0.229587	0.0700135	0.0713931	40501	40601	0
40601	0	123	0	0	0.0462993	0	40601	40701	0
40701	0	123	0	0	0.0462993	0	40701	40801	0
40801	0	0	117	0	0	0.0453967	40801	40901	0
40901	0	0	117	0	0	0.0453967	40901	41001	0
41001	215	0	0	0.268267	0	0	41001	41101	0
41101	215	0	0	0.268267	0	0	41101	41201	0
41201	215	0	0	0.268267	0	0	41201	41301	0
41301	0	0	0	0	0	0	41301	41401	1
41401	0	0	0	0	0	0	41401	41501	0
41501	0	0	0	0	0	0	41501	41601	0
41601	0	0	0	0	0	0	41601	41701	0
41701	227	0	0	0.28324	0	0	41701	41801	0
41801	227	0	0	0.28324	0	0	41801	41901	0
41901	227	0	0	0.28324	0	0	41901	42001	0
42001	233	0	199	0.290727	0	0.0772132	42001	42101	0
42101	233	0	199	0.290727	0	0.0772132	42101	42201	0
42201	233	0	199	0.290727	0	0.0772132	42201	42301	0
42301	0	0	0	0	0	0	42301	42401	0
42401	0	0	0	0	0	0	42401	42501	1
42501	0	0	0	0	0	0	42501	42601	0
42601	0	0	0	0	0	0	42601	42701	0
42701	0	359	159	0	0.135134	0.0616929	42701	42801	0
42801	0	359	159	0	0.135134	0.0616929	42801	42901	0
42901	0	359	159	0	0.135134	0.0616929	42901	43001	0
43001	0	359	0	0	0.135134	0	43001	43101	0
43101	0	0	0	0	0	0	43101	43201	0
43201	0	0	0	0	0	0	43201	43301	0
43301	0	0	0	0	0	0	43301	43401	1
43401	0	0	0	0	0	0	43401	43501	0
43501	0	0	0	0	0	0	43501	43601	0
43601	0	0	0	0	0	0	43601	43701	0
43701	0	0	0	0	0	0	43701	43801	0
43801	0	0	0	0	0	0	43801	43901	0
43901	0	0	0	0	0	0	43901	44001	0
44001	0	377	0	0	0.141909	0	44001	44101	0
44101	0	377	0	0	0.141909	0	44101	44201	0
44201	0	377	0	0	0.141909	0	44201	44301	0
44301	0	377	0	0	0.141909	0	44301	44401	0
44401	0	377	0	0	0.141909	0	44401	44501	0
44501	0	434	0	0	0.163365	0	44501	44601	0
44601	0	434	0	0	0.163365	0	44601	44701	0
44701	0	434	0	0	0.163365	0	44701	44801	0
44801	0	434	0	0	0.163365	0	44801	44901	0
44901	0	434	0	0	0.163365	0	44901	45001	1
45001	0	0	0	0	0	0	45001	45101	0
45101	0	0	432	0	0	0.167619	45101	45201	0
45201	0	0	432	0	0	0.167619	45201	45301	0
45301	0	0	432	0	0	0.167619	45301	45401	0
45401	0	406	432	0	0.152825	0.167619	45401	45501	0
45501	0	406	432	0	0.152825	0.167619	45501	45601	0
45601	0	406	0	0	0.152825	0	45601	45701	0
45701	0	406	0	0	0.152825	0	45701	45801	0
45801	129	406	445	0.16096	0.152825	0.172663	45801	45901	0
45901	129	0	445	0.16096	0	0.172663	45901	46001	0
46001	166	160	445	0.207127	0.0602267	0.172663	46001	46101	0
46101	166	160	445	0.207127	0.0602267	0.172663	46101	46201	0
46201	164	139	127	0.204632	0.0523219	0.0492768	46201	46301	0
46301	164	139	127	0.204632	0.0523219	0.0492768	46301	46401	0
46401	164	139	127	0.204632	0.0523219	0.0492768	46401	46501	0
46501	0	0	0	0	0	0	46501	46601	0
46601	0	0	0	0	0	0	46601	46701	0
46701	0	0	0	0	0	0	46701	46801	0
46801	0	0	0	0	0	0	46801	46901	0
46901	0	0	0	0	0	0	46901	47001	0
47001	0	0	0	0	0	0	47001	47101	1
47101	0	0	0	0	0	0	47101	47201	0
47201	0	0	0	0	0	0	47201	47301	0
47301	0	0	0	0	0	0	47301	47401	0
47401	0	0	0	0	0	0	47401	47501	0
47501	0	0	0	0	0	0	47501	47601	0
47601	0	0	0	0	0	0	47601	47701	0
47701	0	0	0	0	0	0	47701	47801	0
47801	0	0	343	0	0	0.133086	47801	47901	0
47901	0	0	343	0	0	0.133086	47901	48001	0
48001	0	0	343	0	0	0.133086	48001	48101	0
48101	0	0	343	0	0	0.133086	48101	48201	0
48201	0	0	0	0	0	0	48201	48301	0
48301	198	0	0	0.247055	0	0	48301	48401	0
48401	198	0	0	0.247055	0	0	48401	48501	0
48501	198	0	234	0.247055	0	0.0907934	48501	48601	0
48601	0	0	234	0	0	0.0907934	48601	48701	0
48701	0	0	234	0	0	0.0907934	48701	48801	1
48801	0	0	0	0	0	0	48801	48901	0
48901	0	0	0	0	0	0	48901	49001	0
49001	0	0	0	0	0	0	49001	49101	0
49101	0	0	0	0	0	0	49101	49201	0
49201	0	0	0	0	0	0	49201	49301	0
49301	0	0	0	0	0	0	49301	49401	0
49401	0	0	0	0	0	0	49401	49501	0
49501	0	0	0	0	0	0	49501	49601	0
49601	0	0	0	0	0	0	49601	49701	1
49701	0	0	0	0	0	0	49701	49801	0
49801	0	0	0	0	0	0	49801	49901	0
49901	0	115	106	0	0.0432879	0.0411286	49901	50001	0
50001	0	102	209	0	0.0383945	0.0810932	50001	50101	0
50101	0	102	209	0	0.0383945	0.0810932	50101	50201	0
50201	0	0	209	0	0	0.0810932	50201	50301	0
50301	0	0	0	0	0	0	50301	50401	0
50401	351	0	0	0.437962	0	0	50401	50501	0
50501	351	0	0	0.437962	0	0	50501	50601	0
50601	351	0	0	0.437962	0	0	50601	50701	0
50701	351	0	0	0.437962	0	0	50701	50801	0
50801	0	554	0	0	0.208535	0	50801	50901	0
50901	0	554	0	0	0.208535	0	50901	51001	0
51001	0	554	0	0	0.208535	0	51001	51101	0
51101	0	554	0	0	0.208535	0	51101	51201	0
51201	0	554	0	0	0.208535	0	51201	51301	0
51301	0	554	0	0	0.208535	0	51301	51401	0
51401	0	0	0	0	0	0	51401	51501	1
51501	0	0	0	0	0	0	51501	51601	0
51601	0	0	0	0	0	0	51601	51701	0
51701	0	0	0	0	0	0	51701	51801	0
51801	0	0	0	0	0	0	51801	51901	0
51901	0	0	0	0	0	0	51901	52001	0
52001	0	358	181	0	0.134757	0.0702291	52001	52101	0
52101	176	358	181	0.219605	0.134757	0.0702291	52101	52201	0
52201	176	358	181	0.219605	0.134757	0.0702291	52201	52301	0
52301	0	358	0	0	0.134757	0	52301	52401	0
52401	0	358	119	0	0.134757	0.0461727	52401	52501	0
52501	0	0	119	0	0	0.0461727	52501	52601	0
52601	0	0	0	0	0	0	52601	52701	0
52701	0	0	0	0	0	0	52701	52801	0
52801	0	0	0	0	0	0	52801	52901	0
52901	0	763	1090	0	0.287206	0.422926	52901	53001	0
53001	145	763	1090	0.180924	0.287206	0.422926	53001	53101	0
53101	145	763	1090	0.180924	0.287206	0.422926	53101	53201	0
53201	175	763	1090	0.218357	0.287206	0.422926	53201	53301	0
53301	175	763	1090	0.218357	0.287206	0.422926	53301	53401	0
53401	175	763	1090	0.218357	0.287206	0.422926	53401	53501	0
53501	246	763	1090	0.306947	0.287206	0.422926	53501	53601	0
53601	246	763	1090	0.306947	0.287206	0.422926	53601	53701	0
53701	246	611	1090	0.306947	0.229991	0.422926	53701	53801	0
53801	0	611	1090	0	0.229991	0.422926	53801	53901	0
53901	0	611	1090	0	0.229991	0.422926	53901	54001	0
54001	0	611	1090	0	0.229991	0.422926	54001	54101	0
54101	0	611	256	0	0.229991	0.0993295	54101	54201	0
54201	100	611	256	0.124775	0.229991	0.0993295	54201	54301	0
54301	100	611	256	0.124775	0.229991	0.0993295	54301	54401	0
54401	0	0	0	0	0	0	54401	54501	0
54501	0	0	0	0	0	0	54501	54601	0
54601	0	0	0	0	0	0	54601	54701	0
54701	0	0	0	0	0	0	54701	54801	0
54801	0	0	0	0	0	0	54801	54901	0
54901	0	0	0	0	0	0	54901	55001	0
55001	0	0	0	0	0	0	55001	55101	0
55101	0	0	0	0	0	0	55101	55201	0
55201	0	0	0	0	0	0	55201	55301	0
55301	0	0	0	0	0	0	55301	55401	1
55401	0	424	0	0	0.159601	0	55401	55501	0
55501	0	424	0	0	0.159601	0	55501	55601	0
55601	0	424	0	0	0.159601	0	55601	55701	0
55701	0	424	0	0	0.159601	0	55701	55801	0
55801	238	424	0	0.296965	0.159601	0	55801	55901	0
55901	238	424	0	0.296965	0.159601	0	55901	56001	0
56001	238	0	0	0.296965	0	0	56001	56101	0
56101	238	0	0	0.296965	0	0	56101	56201	0
56201	0	218	0	0	0.0820588	0	56201	56301	0
56301	0	218	0	0	0.0820588	0	56301	56401	1
56401	0	218	0	0	0.0820588	0	56401	56501	0
56501	210	290	0	0.262028	0.109161	0	56501	56601	0
56601	210	290	0	0.262028	0.109161	0	56601	56701	0
56701	210	290	0	0.262028	0.109161	0	56701	56801	0
56801	0	290	0	0	0.109161	0	56801	56901	0
56901	0	0	0	0	0	0	56901	57001	0
57001	0	0	0	0	0	0	57001	57101	1
57101	0	0	147	0	0	0.0570369	57101	57201	0
57201	0	252	147	0	0.094857	0.0570369	57201	57301	0
57301	0	252	147	0	0.094857	0.0570369	57301	57401	0
57401	0	252	0	0	0.094857	0	57401	57501	0
57501	0	252	0	0	0.094857	0	57501	57601	0
57601	0	0	0	0	0	0	57601	57701	0
57701	0	0	0	0	0	0	57701	57801	0
57801	0	0	0	0	0	0	57801	57901	0
57901	0	0	0	0	0	0	57901	58001	0
58001	0	170	0	0	0.0639908	0	58001	58101	0
58101	0	170	142	0	0.0639908	0.0550968	58101	58201	0
58201	0	0	142	0	0	0.0550968	58201	58301	0
58301	258	0	0	0.321921	0	0	58301	58401	0
58401	258	0	158	0.321921	0	0.0613049	58401	58501	0
58501	258	0	158	0.321921	0	0.0613049	58501	58601	0
58601	0	0	158	0	0	0.0613049	58601	58701	0
58701	0	244	101	0	0.0918457	0.0391886	58701	58801	0
58801	0	244	101	0	0.0918457	0.0391886	58801	58901	0
58901	0	244	0	0	0.0918457	0	58901	59001	0
59001	0	0	219	0	0	0.0849733	59001	59101	0
59101	0	0	219	0	0	0.0849733	59101	59201	0
59201	274	560	219	0.341885	0.210793	0.0849733	59201	59301	0
59301	274	560	0	0.341885	0.210793	0	59301	59401	0
59401	274	560	0	0.341885	0.210793	0	59401	59501	0
59501	272	560	0	0.339389	0.210793	0	59501	59601	0
59601	272	560	185	0.339389	0.210793	0.0717811	59601	59701	0
59701	272	560	185	0.339389	0.210793	0.0717811	59701	59801	0
59801	272	560	185	0.339389	0.210793	0.0717811	59801	59901	0
59901	0	0	0	0	0	0	59901	60001	1
60001	0	0	0	0	0	0	60001	60101	0
60101	245	0	0	0.3057	0	0	60101	60201	0
60201	245	0	0	0.3057	0	0	60201	60301	0
60301	245	0	0	0.3057	0	0	60301	60401	0
60401	245	202	0	0.3057	0.0760362	0	60401	60501	0
60501	0	202	0	0	0.0760362	0	60501	60601	0
60601	168	202	435	0.209623	0.0760362	0.168783	60601	60701	0
60701	168	103	435	0.209623	0.0387709	0.168783	60701	60801	0
60801	168	103	435	0.209623	0.0387709	0.168783	60801	60901	0
60901	0	276	435	0	0.103891	0.168783	60901	61001	0
61001	0	276	435	0	0.103891	0.168783	61001	61101	0
61101	0	276	0	0	0.103891	0	61101	61201	0
61201	0	0	0	0	0	0	61201	61301	0
61301	0	0	0	0	0	0	61301	61401	0
61401	0	0	0	0	0	0	61401	61501	0
61501	0	0	0	0	0	0	61501	61601	0
61601	0	0	0	0	0	0	61601	61701	0
61701	0	0	0	0	0	0	61701	61801	0
61801	0	0	0	0	0	0	61801	61901	0
61901	0	0	0	0	0	0	61901	62001	1
62001	0	0	0	0	0	0	62001	62101	0
62101	0	386	0	0	0.145297	0	62101	62201	0
62201	0	386	137	0	0.145297	0.0531568	62201	62301	0
62301	0	386	137	0	0.145297	0.0531568	62301	62401	0
62401	0	386	0	0	0.145297	0	62401	62501	0
62501	0	386	0	0	0.145297	0	62501	62601	0
62601	0	194	0	0	0.0730248	0	62601	62701	0
62701	0	194	0	0	0.0730248	0	62701	62801	0
62801	0	194	0	0	0.0730248	0	62801	62901	0
62901	0	0	0	0	0	0	62901	63001	0
63001	0	0	0	0	0	0	63001	63101	0
63101	109	138	114	0.136005	0.0519455	0.0442327	63101	63201	0
63201	109	138	114	0.136005	0.0519455	0.0442327	63201	63301	0
63301	0	168	137	0	0.063238	0.0531568	63301	63401	0
63401	0	168	137	0	0.063238	0.0531568	63401	63501	0
63501	0	96	99	0	0.036136	0.0384126	63501	63601	0
63601	0	0	99	0	0	0.0384126	63601	63701	0
63701	0	0	0	0	0	0	63701	63801	0
63801	0	0	0	0	0	0	63801	63901	0
63901	0	0	0	0	0	0	63901	64001	0
64001	0	0	0	0	0	0	64001	64101	1
64101	0	0	0	0	0	0	64101	64201	0
64201	251	0	0	0.313186	0	0	64201	64301	0
64301	251	0	0	0.313186	0	0	64301	64401	0
64401	251	0	374	0.313186	0	0.145114	64401	64501	0
64501	0	0	374	0	0	0.145114	64501	64601	0
64601	0	0	374	0	0	0.145114	64601	64701	0
64701	0	0	374	0	0	0.145114	64701	64801	0
64801	147	0	0	0.18342	0	0	64801	64901	0
64901	147	0	0	0.18342	0	0	64901	65001	0
65001	147	0	0	0.18342	0	0	65001	65101	0
65101	0	0	0	0	0	0	65101	65201	0
65201	0	0	0	0	0	0	65201	65301	0
65301	0	0	0	0	0	0	65301	65401	0
65401	0	0	0	0	0	0	65401	65501	1
65501	0	0	0	0	0	0	65501	65601	0
65601	0	0	0	0	0	0	65601	65701	0
65701	0	250	213	0	0.0941042	0.0826453	65701	65801	0
65801	0	250	213	0	0.0941042	0.0826453	65801	65901	0
65901	0	250	213	0	0.0941042	0.0826453	65901	66001	0
66001	0	250	0	0	0.0941042	0	66001	66101	0
66101	154	293	193	0.192154	0.11029	0.0748852	66101	66201	0
66201	154	293	193	0.192154	0.11029	0.0748852	66201	66301	0
66301	154	293	193	0.192154	0.11029	0.0748852	66301	66401	0
66401	0	293	0	0	0.11029	0	66401	66501	0
66501	0	0	0	0	0	0	66501	66601	0
66601	0	0	0	0	0	0	66601	66701	0
66701	0	0	0	0	0	0	66701	66801	0
66801	0	0	0	0	0	0	66801	66901	0
66901	0	0	0	0	0	0	66901	67001	0
67001	0	0	0	0	0	0	67001	67101	0
67101	0	0	620	0	0	0.240564	67101	67201	0
67201	0	0	620	0	0	0.240564	67201	67301	0
67301	0	0	620	0	0	0.240564	67301	67401	0
67401	0	0	620	0	0	0.240564	67401	67501	0
67501	0	0	620	0	0	0.240564	67501	67601	1
67601	0	0	620	0	0	0.240564	67601	67701	0
67701	0	0	620	0	0	0.240564	67701	67801	0
67801	0	0	0	0	0	0	67801	67901	0
67901	0	0	0	0	0	0	67901	68001	0
68001	128	0	0	0.159713	0	0	68001	68101	0
68101	128	0	0	0.159713	0	0	68101	68201	0
68201	128	0	342	0.159713	0	0.132698	68201	68301	0
68301	0	0	342	0	0	0.132698	68301	68401	0
68401	231	0	342	0.288231	0	0.132698	68401	68501	0
68501	231	0	342	0.288231	0	0.132698	68501	68601	0
68601	256	0	0	0.319425	0	0	68601	68701	0
68701	256	401	0	0.319425	0.150943	0	68701	68801	1
68801	256	401	469	0.319425	0.150943	0.181975	68801	68901	0
68901	215	401	469	0.268267	0.150943	0.181975	68901	69001	0
69001	215	401	469	0.268267	0.150943	0.181975	69001	69101	0
69101	215	401	469	0.268267	0.150943	0.181975	69101	69201	0
69201	215	0	469	0.268267	0	0.181975	69201	69301	0
69301	0	0	469	0	0	0.181975	69301	69401	0
69401	254	0	0	0.31693	0	0	69401	69501	0
69501	254	468	0	0.31693	0.176163	0	69501	69601	0
69601	254	468	0	0.31693	0.176163	0	69601	69701	0
69701	254	468	0	0.31693	0.176163	0	69701	69801	0
69801	0	468	0	0	0.176163	0	69801	69901	0
69901	0	468	0	0	0.176163	0	69901	70001	0
70001	0	468	0	0	0.176163	0	70001	70101	0
70101	0	0	155	0	0	0.0601409	70101	70201	0
70201	0	1041	155	0	0.39185	0.0601409	70201	70301	0
70301	0	1041	155	0	0.39185	0.0601409	70301	70401	0
70401	0	1041	0	0	0.39185	0	70401	70501	0
70501	0	1041	0	0	0.39185	0	70501	70601	0
70601	0	1041	730	0	0.39185	0.283244	70601	70701	0
70701	0	1041	730	0	0.39185	0.283244	70701	70801	0
70801	305	1041	730	0.380565	0.39185	0.283244	70801	70901	0
70901	305	1041	730	0.380565	0.39185	0.283244	70901	71001	0
71001	305	1041	730	0.380565	0.39185	0.283244	71001	71101	1
71101	305	1041	730	0.380565	0.39185	0.283244	71101	71201	0
71201	305	1041	730	0.380565	0.39185	0.283244	71201	71301	0
71301	0	0	730	0	0	0.283244	71301	71401	0
71401	0	179	730	0	0.0673786	0.283244	71401	71501	0
71501	0	179	707	0	0.0673786	0.27432	71501	71601	0
71601	0	179	707	0	0.0673786	0.27432	71601	71701	0
71701	0	157	707	0	0.0590974	0.27432	71701	71801	0
71801	0	157	707	0	0.0590974	0.27432	71801	71901	0
71901	0	0	707	0	0	0.27432	71901	72001	0
72001	0	0	707	0	0	0.27432	72001	72101	0
72101	0	0	707	0	0	0.27432	72101	72201	1
72201	0	148	707	0	0.0557097	0.27432	72201	72301	0
72301	0	148	0	0	0.0557097	0	72301	72401	0
72401	0	148	0	0	0.0557097	0	72401	72501	0
72501	0	0	0	0	0	0	72501	72601	0
72601	0	0	0	0	0	0	72601	72701	0
72701	0	0	0	0	0	0	72701	72801	0
72801	0	0	0	0	0	0	72801	72901	0
72901	0	0	203	0	0	0.0787652	72901	73001	0
73001	107	109	203	0.13351	0.0410294	0.0787652	73001	73101	0
73101	107	109	203	0.13351	0.0410294	0.0787652	73101	73201	0
73201	0	0	0	0	0	0	73201	73301	0
73301	0	118	0	0	0.0444172	0	73301	73401	0
73401	194	390	0	0.242064	0.146803	0	73401	73501	0
73501	194	390	115	0.242064	0.146803	0.0446207	73501	73601	0
73601	194	390	115	0.242064	0.146803	0.0446207	73601	73701	0
73701	0	390	101	0	0.146803	0.0391886	73701	73801	0
73801	0	390	159	0	0.146803	0.0616929	73801	73901	0
73901	0	275	159	0	0.103515	0.0616929	73901	74001	0
74001	112	275	137	0.139748	0.103515	0.0531568	74001	74101	0
74101	112	275	137	0.139748	0.103515	0.0531568	74101	74201	0
74201	0	0	0	0	0	0	74201	74301	0
74301	0	111	0	0	0.0417823	0	74301	74401	0
74401	0	111	0	0	0.0417823	0	74401	74501	0
74501	118	150	0	0.147235	0.0564625	0	74501	74601	0
74601	118	150	140	0.147235	0.0564625	0.0543208	74601	74701	0
74701	118	150	140	0.147235	0.0564625	0.0543208	74701	74801	0
74801	0	684	0	0	0.257469	0	74801	74901	0
74901	0	684	0	0	0.257469	0	74901	75001	0
75001	0	684	0	0	0.257469	0	75001	75101	0
75101	0	684	0	0	0.257469	0	75101	75201	1
75201	0	684	0	0	0.257469	0	75201	75301	0
75301	0	684	0	0	0.257469	0	75301	75401	0
75401	0	684	0	0	0.257469	0	75401	75501	0
75501	0	684	0	0	0.257469	0	75501	75601	0
75601	0	0	103	0	0	0.0399646	75601	75701	0
75701	0	0	103	0	0	0.0399646	75701	75801	0
75801	0	0	0	0	0	0	75801	75901	0
75901	0	0	0	0	0	0	75901	76001	0
76001	0	0	0	0	0	0	76001	76101	0
76101	0	0	0	0	0	0	76101	76201	0
76201	185	0	0	0.230834	0	0	76201	76301	0
76301	185	0	0	0.230834	0	0	76301	76401	0
76401	0	0	0	0	0	0	76401	76501	0
76501	231	0	0	0.288231	0	0	76501	76601	1
76601	231	0	0	0.288231	0	0	76601	76701	0
76701	231	0	0	0.288231	0	0	76701	76801	0
76801	215	0	0	0.268267	0	0	76801	76901	0
76901	215	0	0	0.268267	0	0	76901	77001	0
77001	215	0	0	0.268267	0	0	77001	77101	0
77101	0	0	0	0	0	0	77101	77201	0
77201	0	0	0	0	0	0	77201	77301	0
77301	0	0	0	0	0	0	77301	77401	0
77401	0	0	0	0	0	0	77401	77501	0
77501	0	342	0	0	0.128735	0	77501	77601	0
77601	0	342	0	0	0.128735	0	77601	77701	0
77701	0	342	0	0	0.128735	0	77701	77801	0
77801	0	342	0	0	0.128735	0	77801	77901	0
77901	0	342	0	0	0.128735	0	77901	78001	1
78001	0	0	0	0	0	0	78001	78101	0
78101	0	0	0	0	0	0	78101	78201	0
78201	105	102	104	0.131014	0.0383945	0.0403526	78201	78301	0
78301	105	102	104	0.131014	0.0383945	0.0403526	78301	78401	0
78401	0	0	0	0	0	0	78401	78501	0
78501	159	153	0	0.198393	0.0575918	0	78501	78601	0
78601	159	153	353	0.198393	0.0575918	0.136966	78601	78701	0
78701	159	419	353	0.198393	0.157719	0.136966	78701	78801	0
78801	241	419	353	0.300709	0.157719	0.136966	78801	78901	0
78901	241	419	548	0.300709	0.157719	0.212627	78901	79001	0
79001	241	419	548	0.300709	0.157719	0.212627	79001	79101	0
79101	241	419	548	0.300709	0.157719	0.212627	79101	79201	0
79201	0	0	548	0	0	0.212627	79201	79301	0
79301	0	0	548	0	0	0.212627	79301	79401	0
79401	0	0	548	0	0	0.212627	79401	79501	0
79501	0	0	858	0	0	0.332909	79501	79601	0
79601	0	0	858	0	0	0.332909	79601	79701	0
79701	0	233	858	0	0.0877051	0.332909	79701	79801	0
79801	522	233	858	0.651328	0.0877051	0.332909	79801	79901	0
79901	522	233	858	0.651328	0.0877051	0.332909	79901	80001	0
80001	522	653	858	0.651328	0.2458	0.332909	80001	80101	0
80101	522	653	858	0.651328	0.2458	0.332909	80101	80201	0
80201	522	653	858	0.651328	0.2458	0.332909	80201	80301	1
80301	522	653	858	0.651328	0.2458	0.332909	80301	80401	0
80401	0	653	219	0	0.2458	0.0849733	80401	80501	0
80501	0	653	219	0	0.2458	0.0849733	80501	80601	0
80601	0	653	219	0	0.2458	0.0849733	80601	80701	0
80701	0	219	0	0	0.0824353	0	80701	80801	0
80801	225	219	0	0.280745	0.0824353	0	80801	80901	0
80901	225	219	0	0.280745	0.0824353	0	80901	81001	0
81001	225	0	0	0.280745	0	0	81001	81101	0
81101	0	0	0	0	0	0	81101	81201	0
81201	0	0	0	0	0	0	81201	81301	0
81301	251	0	0	0.313186	0	0	81301	81401	0
81401	251	0	419	0.313186	0	0.162574	81401	81501	0
81501	251	0	419	0.313186	0	0.162574	81501	81601	1
81601	251	0	419	0.313186	0	0.162574	81601	81701	0
81701	0	346	419	0	0.13024	0.162574	81701	81801	0
81801	0	346	419	0	0.13024	0.162574	81801	81901	0
81901	196	346	878	0.24456	0.13024	0.340669	81901	82001	0
82001	196	346	878	0.24456	0.13024	0.340669	82001	82101	0
82101	196	0	878	0.24456	0	0.340669	82101	82201	0
82201	0	407	878	0	0.153202	0.340669	82201	82301	0
82301	0	407	878	0	0.153202	0.340669	82301	82401	0
82401	0	407	878	0	0.153202	0.340669	82401	82501	0
82501	0	407	878	0	0.153202	0.340669	82501	82601	0
82601	0	407	878	0	0.153202	0.340669	82601	82701	0
82701	0	336	878	0	0.126476	0.340669	82701	82801	0
82801	393	336	585	0.490367	0.126476	0.226983	82801	82901	0
82901	393	336	585	0.490367	0.126476	0.226983	82901	83001	0
83001	393	336	585	0.490367	0.126476	0.226983	83001	83101	0
83101	393	923	585	0.490367	0.347433	0.226983	83101	83201	0
83201	263	923	585	0.328159	0.347433	0.226983	83201	83301	0
83301	263	923	585	0.328159	0.347433	0.226983	83301	83401	0
83401	263	923	585	0.328159	0.347433	0.226983	83401	83501	0
83501	263	923	618	0.328159	0.347433	0.239788	83501	83601	0
83601	125	923	618	0.155969	0.347433	0.239788	83601	83701	0
83701	125	923	618	0.155969	0.347433	0.239788	83701	83801	0
83801	0	923	618	0	0.347433	0.239788	83801	83901	0
83901	0	923	618	0	0.347433	0.239788	83901	84001	0
84001	0	923	618	0	0.347433	0.239788	84001	84101	0
84101	0	923	618	0	0.347433	0.239788	84101	84201	0
84201	0	0	0	0	0	0	84201	84301	0
84301	0	0	0	0	0	0	84301	84401	0
84401	0	0	0	0	0	0	84401	84501	0
84501	0	0	0	0	0	0	84501	84601	0
84601	0	0	0	0	0	0	84601	84701	0
84701	237	0	0	0.295718	0	0	84701	84801	0
84801	237	0	0	0.295718	0	0	84801	84901	0
84901	237	0	0	0.295718	0	0	84901	85001	0
85001	0	0	0	0	0	0	85001	85101	1
85101	0	0	0	0	0	0	85101	85201	0
85201	0	0	0	0	0	0	85201	85301	0
85301	0	0	0	0	0	0	85301	85401	0
85401	0	0	0	0	0	0	85401	85501	0
85501	0	0	0	0	0	0	85501	85601	0
85601	0	0	0	0	0	0	85601	85701	0
85701	0	0	0	0	0	0	85701	85801	0
85801	0	0	0	0	0	0	85801	85901	0
85901	0	0	642	0	0	0.2491	85901	86001	0
86001	0	0	642	0	0	0.2491	86001	86101	0
86101	0	0	642	0	0	0.2491	86101	86201	0
86201	0	114	642	0	0.0429115	0.2491	86201	86301	0
86301	0	114	642	0	0.0429115	0.2491	86301	86401	0
86401	0	0	642	0	0	0.2491	86401	86501	0
86501	0	111	642	0	0.0417823	0.2491	86501	86601	0
86601	0	111	0	0	0.0417823	0	86601	86701	0
86701	0	0	0	0	0	0	86701	86801	0
86801	0	0	0	0	0	0	86801	86901	0
86901	248	557	253	0.309443	0.209664	0.0981655	86901	87001	0
87001	248	557	253	0.309443	0.209664	0.0981655	87001	87101	0
87101	248	557	253	0.309443	0.209664	0.0981655	87101	87201	0
87201	248	557	253	0.309443	0.209664	0.0981655	87201	87301	0
87301	0	557	0	0	0.209664	0	87301	87401	0
87401	0	557	0	0	0.209664	0	87401	87501	0
87501	0	557	0	0	0.209664	0	87501	87601	0
87601	0	291	241	0	0.109537	0.0935094	87601	87701	0
87701	0	291	241	0	0.109537	0.0935094	87701	87801	0
87801	0	291	241	0	0.109537	0.0935094	87801	87901	0
87901	0	291	0	0	0.109537	0	87901	88001	0
88001	0	0	0	0	0	0	88001	88101	0
88101	0	211	0	0	0.0794239	0	88101	88201	0
88201	0	211	444	0	0.0794239	0.172275	88201	88301	0
88301	0	211	444	0	0.0794239	0.172275	88301	88401	0
88401	0	428	444	0	0.161106	0.172275	88401	88501	0
88501	0	428	444	0	0.161106	0.172275	88501	88601	0
88601	0	428	444	0	0.161106	0.172275	88601	88701	0
88701	0	428	356	0	0.161106	0.13813	88701	88801	0
88801	0	428	356	0	0.161106	0.13813	88801	88901	0
88901	0	121	356	0	0.0455464	0.13813	88901	89001	0
89001	0	368	356	0	0.138521	0.13813	89001	89101	0
89101	0	368	0	0	0.138521	0	89101	89201	0
89201	0	368	0	0	0.138521	0	89201	89301	0
89301	0	368	403	0	0.138521	0.156366	89301	89401	0
89401	0	368	403	0	0.138521	0.156366	89401	89501	0
89501	0	0	403	0	0	0.156366	89501	89601	0
89601	0	0	403	0	0	0.156366	89601	89701	0
89701	0	0	403	0	0	0.156366	89701	89801	1
89801	0	0	0	0	0	0	89801	89901	0
89901	0	0	0	0	0	0	89901	90001	0
90001	0	207	0	0	0.0779183	0	90001	90101	0
90101	0	207	0	0	0.0779183	0	90101	90201	0
90201	0	207	0	0	0.0779183	0	90201	90301	0
90301	0	0	0	0	0	0	90301	90401	0
90401	0	0	0	0	0	0	90401	90501	0
90501	0	0	0	0	0	0	90501	90601	0
90601	0	0	0	0	0	0	90601	90701	0
90701	0	0	0	0	0	0	90701	90801	0
90801	0	0	0	0	0	0	90801	90901	0
90901	0	0	0	0	0	0	90901	91001	0
91001	0	0	0	0	0	0	91001	91101	1
91101	0	0	0	0	0	0	91101	91201	0
91201	0	0	0	0	0	0	91201	91301	0
91301	0	0	0	0	0	0	91301	91401	0
91401	0	0	0	0	0	0	91401	91501	0
91501	0	0	0	0	0	0	91501	91601	0
91601	0	476	0	0	0.179174	0	91601	91701	0
91701	0	476	0	0	0.179174	0	91701	91801	0
91801	0	476	0	0	0.179174	0	91801	91901	0
91901	0	476	0	0	0.179174	0	91901	92001	0
92001	0	476	345	0	0.179174	0.133862	92001	92101	0
92101	0	476	345	0	0.179174	0.133862	92101	92201	0
92201	0	0	345	0	0	0.133862	92201	92301	0
92301	0	0	345	0	0	0.133862	92301	92401	0
92401	0	560	689	0	0.210793	0.267336	92401	92501	0
92501	0	560	689	0	0.210793	0.267336	92501	92601	0
92601	0	560	689	0	0.210793	0.267336	92601	92701	0
92701	0	560	689	0	0.210793	0.267336	92701	92801	0
92801	0	560	689	0	0.210793	0.267336	92801	92901	0
92901	0	560	689	0	0.210793	0.267336	92901	93001	0
93001	0	374	689	0	0.14078	0.267336	93001	93101	0
93101	0	374	689	0	0.14078	0.267336	93101	93201	0
93201	244	374	0	0.304452	0.14078	0	93201	93301	0
93301	244	374	0	0.304452	0.14078	0	93301	93401	0
93401	244	0	0	0.304452	0	0	93401	93501	0
93501	244	0	107	0.304452	0	0.0415166	93501	93601	0
93601	0	0	613	0	0	0.237848	93601	93701	0
93701	0	0	613	0	0	0.237848	93701	93801	0
93801	0	419	613	0	0.157719	0.237848	93801	93901	0
93901	0	419	613	0	0.157719	0.237848	93901	94001	0
94001	0	419	613	0	0.157719	0.237848	94001	94101	0
94101	0	419	613	0	0.157719	0.237848	94101	94201	0
94201	271	419	613	0.338141	0.157719	0.237848	94201	94301	0
94301	271	0	640	0.338141	0	0.248324	94301	94401	0
94401	271	290	640	0.338141	0.109161	0.248324	94401	94501	0
94501	271	290	640	0.338141	0.109161	0.248324	94501	94601	0
94601	0	290	640	0	0.109161	0.248324	94601	94701	0
94701	0	290	640	0	0.109161	0.248324	94701	94801	0
94801	0	0	640	0	0	0.248324	94801	94901	0
94901	0	0	640	0	0	0.248324	94901	95001	0
95001	0	0	640	0	0	0.248324	95001	95101	0
95101	0	261	0	0	0.0982448	0	95101	95201	0
95201	0	261	0	0	0.0982448	0	95201	95301	0
95301	274	261	0	0.341885	0.0982448	0	95301	95401	0
95401	274	311	477	0.341885	0.117066	0.185079	95401	95501	0
95501	274	311	477	0.341885	0.117066	0.185079	95501	95601	0
95601	0	311	477	0	0.117066	0.185079	95601	95701	0
95701	0	311	477	0	0.117066	0.185079	95701	95801	0
95801	0	0	477	0	0	0.185079	95801	95901	0
95901	0	430	477	0	0.161859	0.185079	95901	96001	0
96001	0	430	0	0	0.161859	0	96001	96101	0
96101	0	430	0	0	0.161859	0	96101	96201	0
96201	0	430	0	0	0.161859	0	96201	96301	0
96301	0	430	0	0	0.161859	0	96301	96401	0
96401	0	430	0	0	0.161859	0	96401	96501	0
96501	0	0	0	0	0	0	96501	96601	0
96601	0	0	0	0	0	0	96601	96701	0
96701	0	0	0	0	0	0	96701	96801	0
96801	0	0	0	0	0	0	96801	96901	0
96901	0	0	0	0	0	0	96901	97001	0
97001	0	0	0	0	0	0	97001	97101	0
97101	111	0	0	0.138501	0	0	97101	97201	0
97201	108	105	0	0.134757	0.0395238	0	97201	97301	0
97301	108	105	0	0.134757	0.0395238	0	97301	97401	0
97401	0	0	0	0	0	0	97401	97501	0
97501	251	0	106	0.313186	0	0.0411286	97501	97601	0
97601	251	0	106	0.313186	0	0.0411286	97601	97701	0
97701	251	0	0	0.313186	0	0	97701	97801	0
97801	0	0	0	0	0	0	97801	97901	0
97901	0	0	0	0	0	0	97901	98001	0
98001	0	0	0	0	0	0	98001	98101	0
98101	0	0	0	0	0	0	98101	98201	0
98201	113	0	0	0.140996	0	0	98201	98301	0
98301	113	151	0	0.140996	0.0568389	0	98301	98401	0
98401	0	151	0	0	0.0568389	0	98401	98501	0
98501	0	151	0	0	0.0568389	0	98501	98601	0
98601	0	0	0	0	0	0	98601	98701	0
98701	0	147	149	0	0.0553333	0.0578129	98701	98801	0
98801	0	147	149	0	0.0553333	0.0578129	98801	98901	0
98901	0	147	149	0	0.0553333	0.0578129	98901	99001	0
99001	0	0	0	0	0	0	99001	99101	0
99101	0	0	0	0	0	0	99101	99201	0
99201	0	0	0	0	0	0	99201	99301	0
99301	0	0	0	0	0	0	99301	99401	0
99401	0	0	0	0	0	0	99401	99501	0
99501	0	0	0	0	0	0	99501	99601	0
99601	0	0	0	0	0	0	99601	99701	0
99701	0	0	0	0	0	0	99701	99801	0
99801	0	0	0	0	0	0	99801	99901	0
99901	0	0	0	0	0	0	99901	100001	0
100001	0	0	0	0	0	0	100001	100101	0
100101	141	98	0	0.175933	0.0368888	0	100101	100201	0
100201	141	98	126	0.175933	0.0368888	0.0488888	100201	100301	0
100301	0	0	126	0	0	0.0488888	100301	100401	0
100401	0	0	518	0	0	0.200987	100401	100501	0
100501	0	0	518	0	0	0.200987	100501	100601	0
100601	117	364	518	0.145987	0.137016	0.200987	100601	100701	0
100701	117	364	518	0.145987	0.137016	0.200987	100701	100801	0
100801	0	364	518	0	0.137016	0.200987	100801	100901	0
100901	142	364	518	0.177181	0.137016	0.200987	100901	101001	0
101001	142	0	0	0.177181	0	0	101001	101101	0
101101	0	0	0	0	0	0	101101	101201	0
101201	155	109	125	0.193402	0.0410294	0.0485007	101201	101301	0
101301	155	109	125	0.193402	0.0410294	0.0485007	101301	101401	0
101401	0	97	287	0	0.0365124	0.111358	101401	101501	0
101501	0	97	287	0	0.0365124	0.111358	101501	101601	0
101601	0	0	287	0	0	0.111358	101601	101701	0
101701	0	320	253	0	0.120453	0.0981655	101701	101801	0
101801	313	320	253	0.390547	0.120453	0.0981655	101801	101901	0
101901	313	320	253	0.390547	0.120453	0.0981655	101901	102001	0
102001	313	320	425	0.390547	0.120453	0.164903	102001	102101	0
102101	313	358	425	0.390547	0.134757	0.164903	102101	102201	0
102201	248	358	425	0.309443	0.134757	0.164903	102201	102301	0
102301	248	358	425	0.309443	0.134757	0.164903	102301	102401	0
102401	248	358	425	0.309443	0.134757	0.164903	102401	102501	0
102501	0	358	425	0	0.134757	0.164903	102501	102601	0
102601	0	0	718	0	0	0.278588	102601	102701	0
102701	578	632	718	0.721202	0.237895	0.278588	102701	102801	0
102801	578	632	718	0.721202	0.237895	0.278588	102801	102901	0
102901	578	632	718	0.721202	0.237895	0.278588	102901	103001	0
103001	578	632	718	0.721202	0.237895	0.278588	103001	103101	0
103101	578	632	718	0.721202	0.237895	0.278588	103101	103201	0
103201	578	632	718	0.721202	0.237895	0.278588	103201	103301	0
103301	578	632	718	0.721202	0.237895	0.278588	103301	103401	0
103401	0	0	0	0	0	0	103401	103501	0
103501	0	849	192	0	0.319578	0.0744971	103501	103601	0
103601	0	849	192	0	0.319578	0.0744971	103601	103701	0
103701	0	849	192	0	0.319578	0.0744971	103701	103801	0
103801	0	849	0	0	0.319578	0	103801	103901	0
103901	0	849	0	0	0.319578	0	103901	104001	0
104001	0	849	0	0	0.319578	0	104001	104101	0
104101	0	849	99	0	0.319578	0.0384126	104101	104201	0
104201	0	849	99	0	0.319578	0.0384126	104201	104301	0
104301	0	849	0	0	0.319578	0	104301	104401	0
104401	0	0	0	0	0	0	104401	104501	0
104501	0	188	0	0	0.0707663	0	104501	104601	0
104601	0	188	100	0	0.0707663	0.0388006	104601	104701	0
104701	0	357	155	0	0.134381	0.0601409	104701	104801	0
104801	0	357	155	0	0.134381	0.0601409	104801	104901	0
104901	0	357	163	0	0.134381	0.063245	104901	105001	0
105001	188	357	163	0.234578	0.134381	0.063245	105001	105101	0
105101	188	477	163	0.234578	0.179551	0.063245	105101	105201	0
105201	159	477	394	0.198393	0.179551	0.152874	105201	105301	0
105301	159	477	394	0.198393	0.179551	0.152874	105301	105401	0
105401	0	477	394	0	0.179551	0.152874	105401	105501	0
105501	0	477	394	0	0.179551	0.152874	105501	105601	0
105601	259	477	394	0.323168	0.179551	0.152874	105601	105701	0
105701	259	0	101	0.323168	0	0.0391886	105701	105801	0
105801	259	0	101	0.323168	0	0.0391886	105801	105901	0
105901	259	606	0	0.323168	0.228109	0	105901	106001	0
106001	0	606	0	0	0.228109	0	106001	106101	0
106101	306	606	400	0.381813	0.228109	0.155202	106101	106201	0
106201	306	606	400	0.381813	0.228109	0.155202	106201	106301	0
106301	306	606	400	0.381813	0.228109	0.155202	106301	106401	0
106401	141	606	400	0.175933	0.228109	0.155202	106401	106501	0
106501	141	159	400	0.175933	0.0598503	0.155202	106501	106601	0
106601	141	159	0	0.175933	0.0598503	0	106601	106701	0
106701	0	159	0	0	0.0598503	0	106701	106801	0
106801	0	0	0	0	0	0	106801	106901	0
106901	0	0	0	0	0	0	106901	107001	0
107001	0	0	0	0	0	0	107001	107101	0
107101	0	714	0	0	0.268762	0	107101	107201	0
107201	0	714	0	0	0.268762	0	107201	107301	0
107301	0	714	0	0	0.268762	0	107301	107401	0
107401	0	714	0	0	0.268762	0	107401	107501	0
107501	0	714	0	0	0.268762	0	107501	107601	0
107601	0	714	0	0	0.268762	0	107601	107701	0
107701	0	714	0	0	0.268762	0	107701	107801	0
107801	0	714	0	0	0.268762	0	107801	107901	0
107901	0	714	0	0	0.268762	0	107901	108001	0
108001	266	0	0	0.331903	0	0	108001	108101	0
108101	266	0	0	0.331903	0	0	108101	108201	0
108201	266	0	0	0.331903	0	0	108201	108301	0
108301	266	0	0	0.331903	0	0	108301	108401	0
108401	0	0	0	0	0	0	108401	108501	0
108501	167	714	845	0.208375	0.268762	0.327865	108501	108601	0
108601	167	714	845	0.208375	0.268762	0.327865	108601	108701	0
108701	167	714	845	0.208375	0.268762	0.327865	108701	108801	0
108801	0	714	845	0	0.268762	0.327865	108801	108901	0
108901	0	714	845	0	0.268762	0.327865	108901	109001	0
109001	0	714	845	0	0.268762	0.327865	109001	109101	0
109101	0	714	845	0	0.268762	0.327865	109101	109201	0
109201	0	714	845	0	0.268762	0.327865	109201	109301	0
109301	0	714	845	0	0.268762	0.327865	109301	109401	0
109401	203	167	357	0.253294	0.0628616	0.138518	109401	109501	0
109501	203	167	357	0.253294	0.0628616	0.138518	109501	109601	0
109601	149	169	357	0.185915	0.0636144	0.138518	109601	109701	0
109701	149	169	357	0.185915	0.0636144	0.138518	109701	109801	0
109801	0	0	0	0	0	0	109801	109901	0
109901	0	0	0	0	0	0	109901	110001	0
110001	0	0	0	0	0	0	110001	110101	0
110101	0	0	0	0	0	0	110101	110201	0
110201	0	0	0	0	0	0	110201	110301	0
110301	267	302	99	0.33315	0.113678	0.0384126	110301	110401	0
110401	267	302	186	0.33315	0.113678	0.0721691	110401	110501	0
110501	267	302	186	0.33315	0.113678	0.0721691	110501	110601	0
110601	267	302	186	0.33315	0.113678	0.0721691	110601	110701	0
110701	0	0	0	0	0	0	110701	110801	0
110801	0	0	0	0	0	0	110801	110901	0
110901	0	0	0	0	0	0	110901	111001	0
111001	0	0	0	0	0	0	111001	111101	0
111101	107	98	0	0.13351	0.0368888	0	111101	111201	0
111201	107	98	0	0.13351	0.0368888	0	111201	111301	0
111301	0	303	0	0	0.114054	0	111301	111401	0
111401	0	303	182	0	0.114054	0.0706171	111401	111501	0
111501	0	303	182	0	0.114054	0.0706171	111501	111601	0
111601	0	303	182	0	0.114054	0.0706171	111601	111701	0
111701	0	0	0	0	0	0	111701	111801	0
111801	0	0	0	0	0	0	111801	111901	0
111901	0	0	0	0	0	0	111901	112001	0
112001	0	0	0	0	0	0	112001	112101	0
112101	0	0	0	0	0	0	112101	112201	0
112201	0	0	0	0	0	0	112201	112301	0
112301	0	0	0	0	0	0	112301	112401	0
112401	0	0	0	0	0	0	112401	112501	0
112501	0	551	0	0	0.207406	0	112501	112601	0
112601	242	551	125	0.301956	0.207406	0.0485007	112601	112701	0
112701	242	551	125	0.301956	0.207406	0.0485007	112701	112801	0
112801	242	551	144	0.301956	0.207406	0.0558729	112801	112901	0
112901	110	551	144	0.137253	0.207406	0.0558729	112901	113001	0
113001	110	551	102	0.137253	0.207406	0.0395766	113001	113101	0
113101	0	551	102	0	0.207406	0.0395766	113101	113201	0
113201	0	0	0	0	0	0	113201	113301	0
113301	0	137	0	0	0.0515691	0	113301	113401	0
113401	0	137	111	0	0.0515691	0.0430687	113401	113501	0
113501	0	137	111	0	0.0515691	0.0430687	113501	113601	0
113601	0	0	0	0	0	0	113601	113701	0
113701	0	0	0	0	0	0	113701	113801	0
113801	0	101	0	0	0.0380181	0	113801	113901	0
113901	0	101	0	0	0.0380181	0	113901	114001	0
114001	0	0	0	0	0	0	114001	114101	0
114101	0	0	0	0	0	0	114101	114201	0
114201	180	0	0	0.224596	0	0	114201	114301	0
114301	180	0	0	0.224596	0	0	114301	114401	0
114401	0	0	0	0	0	0	114401	114501	0
114501	0	0	0	0	0	0	114501	114601	0
114601	0	0	355	0	0	0.137742	114601	114701	0
114701	0	229	355	0	0.0861994	0.137742	114701	114801	0
114801	0	229	355	0	0.0861994	0.137742	114801	114901	0
114901	0	229	355	0	0.0861994	0.137742	114901	115001	0
115001	0	156	355	0	0.058721	0.137742	115001	115101	0
115101	0	156	109	0	0.058721	0.0422926	115101	115201	0
115201	0	156	109	0	0.058721	0.0422926	115201	115301	0
115301	0	0	0	0	0	0	115301	115401	0
115401	0	0	0	0	0	0	115401	115501	0
115501	0	0	0	0	0	0	115501	115601	0
115601	0	0	0	0	0	0	115601	115701	0
115701	0	0	0	0	0	0	115701	115801	0
115801	0	0	0	0	0	0	115801	115901	0
115901	0	0	0	0	0	0	115901	116001	0
116001	0	0	0	0	0	0	116001	116101	0
116101	267	474	338	0.33315	0.178422	0.131146	116101	116201	0
116201	267	474	338	0.33315	0.178422	0.131146	116201	116301	0
116301	267	474	338	0.33315	0.178422	0.131146	116301	116401	0
116401	267	474	139	0.33315	0.178422	0.0539328	116401	116501	0
116501	0	474	139	0	0.178422	0.0539328	116501	116601	0
116601	0	0	0	0	0	0	116601	116701	0
116701	0	175	129	0	0.0658729	0.0500528	116701	116801	0
116801	0	175	129	0	0.0658729	0.0500528	116801	116901	0
116901	0	175	105	0	0.0658729	0.0407406	116901	117001	0
117001	0	0	105	0	0	0.0407406	117001	117101	0
117101	0	345	0	0	0.129864	0	117101	117201	0
117201	0	345	191	0	0.129864	0.0741091	117201	117301	0
117301	0	345	191	0	0.129864	0.0741091	117301	117401	0
117401	0	345	191	0	0.129864	0.0741091	117401	117501	0
117501	0	345	0	0	0.129864	0	117501	117601	0
117601	0	0	0	0	0	0	117601	117701	0
117701	0	0	479	0	0	0.185855	117701	117801	0
117801	0	520	479	0	0.195737	0.185855	117801	117901	0
117901	0	520	479	0	0.195737	0.185855	117901	118001	0
118001	0	520	479	0	0.195737	0.185855	118001	118101	0
118101	0	520	479	0	0.195737	0.185855	118101	118201	0
118201	0	520	479	0	0.195737	0.185855	118201	118301	0
118301	0	520	0	0	0.195737	0	118301	118401	0
118401	0	0	0	0	0	0	118401	118501	0
118501	0	662	0	0	0.249188	0	118501	118601	0
118601	0	662	377	0	0.249188	0.146278	118601	118701	0
118701	0	662	377	0	0.249188	0.146278	118701	118801	0
118801	97	662	377	0.121032	0.249188	0.146278	118801	118901	0
118901	97	662	377	0.121032	0.249188	0.146278	118901	119001	0
119001	0	662	377	0	0.249188	0.146278	119001	119101	0
119101	0	662	152	0	0.249188	0.0589769	119101	119201	0
119201	0	346	152	0	0.13024	0.0589769	119201	119301	0
119301	0	346	0	0	0.13024	0	119301	119401	0
119401	0	346	146	0	0.13024	0.0566489	119401	119501	0
119501	0	346	146	0	0.13024	0.0566489	119501	119601	0
119601	0	346	855	0	0.13024	0.331745	119601	119701	0
119701	0	749	855	0	0.281936	0.331745	119701	119801	0
119801	499	749	855	0.622629	0.281936	0.331745	119801	119901	0
119901	499	749	855	0.622629	0.281936	0.331745	119901	120001	0
	80144	265663	257728						39

## Sheet: G14-bp-100win
	window	USDA-1	USDA696	USDA69
1	101	0.0131492	0	0.00447608
101	201	0.0131492	0	0
201	301	0.0131492	0	0
301	401	0.0262985	0	0
401	501	0.0262985	0	0
501	601	0.157791	0.110387	0.0850454
601	701	0.131492	0.00525652	0.0358086
701	801	0	0	0
801	901	0	0	0
901	1001	0.0131492	0.0157696	0.00447608
1001	1101	0	0.0420521	0.0134282
1101	1201	0.0131492	0.00525652	0.00447608
1201	1301	0.0657462	0.220774	0.214852
1301	1401	0.0131492	0.0157696	0.0223804
1401	1501	0	0.00525652	0.00447608
1501	1601	0.0131492	0.00525652	0.0134282
1601	1701	0.0394477	0.0420521	0.0716172
1701	1801	0.210388	0.283852	0.290945
1801	1901	0.0131492	0.0157696	0.0268565
1901	2001	0.0262985	0.0630782	0.0850454
2001	2101	0.0131492	0.010513	0.00447608
2101	2201	0	0.0262826	0.0313325
2201	2301	0	0.0210261	0.0402847
2301	2401	0	0.0262826	0.0626651
2401	2501	0	0.0157696	0.0537129
2501	2601	0	0.0315391	0.0134282
2601	2701	0	0.0367956	0.00895215
2701	2801	0.0131492	0.0262826	0.0268565
2801	2901	0.0131492	0.0262826	0.0134282
2901	3001	0.0262985	0.010513	0.0402847
3001	3101	0.0131492	0.00525652	0.00447608
3101	3201	0	0	0
3201	3301	0	0	0
3301	3401	0	0	0
3401	3501	0	0	0
3501	3601	0	0	0
3601	3701	0	0	0
3701	3801	0	0	0
3801	3901	0	0	0
3901	4001	0	0	0
4001	4101	3.51085	3.43251	2.66326
4101	4201	0.0262985	0.00525652	0.00447608
4201	4301	0	0	0
4301	4401	0	0	0
4401	4501	0	0	0
4501	4601	0	0	0
4601	4701	0.0788955	0.110387	0.179043
4701	4801	0.052597	0.0735913	0.165615
4801	4901	0.0394477	0.0683347	0.0984737
4901	5001	0.0262985	0.0315391	0.0358086
5001	5101	0.0262985	0.00525652	0.00447608
5101	5201	0.0131492	0.00525652	0
5201	5301	0.0131492	0.00525652	0
5301	5401	0.0131492	0.00525652	0
5401	5501	0.0131492	0.00525652	0
5501	5601	0.0394477	0.010513	0.00447608
5601	5701	0.0394477	0.00525652	0.00447608
5701	5801	0.0394477	0.00525652	0.00447608
5801	5901	0.0131492	0.00525652	0.00447608
5901	6001	0.0131492	0.00525652	0.00447608
6001	6101	0.0262985	0.00525652	0
6101	6201	0.460224	0.457317	0.487892
6201	6301	0.0131492	0.00525652	0.00895215
6301	6401	0.0131492	0.0315391	0.0492368
6401	6501	0.0131492	0.00525652	0.0268565
6501	6601	0.0131492	0.00525652	0.0179043
6601	6701	0.0131492	0.0262826	0.00447608
6701	6801	0.328731	0.331161	0.259612
6801	6901	0.0788955	0.152439	0.00447608
6901	7001	0	0	0
7001	7101	0	0	0.00447608
7101	7201	0	0	0.00447608
7201	7301	0	0	0.00447608
7301	7401	0	0	0.00447608
7401	7501	0	0	0.00447608
7501	7601	0	0	0.00447608
7601	7701	0	0	0
7701	7801	0	0	0
7801	7901	0	0.00525652	0
7901	8001	0	0.00525652	0
8001	8101	0.907298	2.64929	2.76174
8101	8201	0.539119	1.48759	1.63377
8201	8301	0.0131492	0.0367956	0.0358086
8301	8401	0	0.00525652	0.00895215
8401	8501	0	0	0
8501	8601	0	0	0
8601	8701	0	0	0
8701	8801	0	0	0
8801	8901	0	0	0
8901	9001	0	0	0
9001	9101	0	0	0
9101	9201	0	0	0
9201	9301	0	0	0
9301	9401	0	0	0
9401	9501	0	0	0
9501	9601	0	0	0
9601	9701	0	0	0
9701	9801	0	0	0
9801	9901	0	0	0
9901	10001	0	0	0
10001	10101	0	0	0
10101	10201	0	0	0.00447608
10201	10301	0	0	0.00447608
10301	10401	0	0	0.00447608
10401	10501	0	0	0.00447608
10501	10601	0	0	0
10601	10701	0	0	0
10701	10801	0	0	0
10801	10901	0	0	0
10901	11001	0	0	0
11001	11101	0	0	0
11101	11201	0	0	0
11201	11301	0	0	0
11301	11401	0	0	0
11401	11501	0	0	0
11501	11601	0	0	0.00447608
11601	11701	0.0131492	0	0.00895215
11701	11801	0.0131492	0	0.00447608
11801	11901	0.0262985	0	0
11901	12001	0.0131492	0.010513	0.00447608
12001	12101	0.0131492	0.010513	0.00447608
12101	12201	0.0131492	0.00525652	0.00447608
12201	12301	0	0.010513	0.00447608
12301	12401	0	0.010513	0
12401	12501	0	0.00525652	0
12501	12601	0	0.00525652	0
12601	12701	0	0.00525652	0
12701	12801	0	0	0.00447608
12801	12901	0	0	0.00447608
12901	13001	0.0131492	0	0.00447608
13001	13101	0.0131492	0	0
13101	13201	0	0.00525652	0
13201	13301	0	0.00525652	0.00895215
13301	13401	0.0131492	0.00525652	0.00447608
13401	13501	0.0131492	0.00525652	0.00895215
13501	13601	0.0131492	0	0.00447608
13601	13701	0.0131492	0	0
13701	13801	0	0	0
13801	13901	0	0.00525652	0
13901	14001	0	0.00525652	0
14001	14101	0	0	0
14101	14201	0	0	0
14201	14301	0	0.00525652	0.00447608
14301	14401	0	0.00525652	0.00447608
14401	14501	0.0131492	0	0
14501	14601	0.0131492	0	0
14601	14701	0.0131492	0	0
14701	14801	0	0	0.00895215
14801	14901	0	0	0.00895215
14901	15001	0	0	0.00447608
15001	15101	0	0	0.00447608
15101	15201	0.0394477	0	0
15201	15301	0.118343	0.1209	0.170091
15301	15401	0.0131492	0.0157696	0.0626651
15401	15501	0	0.0315391	0.0447608
15501	15601	0.0131492	0.0262826	0.0760933
15601	15701	0.0131492	0.0367956	0.0939976
15701	15801	0.0131492	0.0420521	0.0716172
15801	15901	0.0131492	0.0262826	0.0492368
15901	16001	0.0131492	0.0525652	0.0671411
16001	16101	0.0131492	0.0367956	0.10295
16101	16201	0.0131492	0.0262826	0.107426
16201	16301	0	0.0525652	0.0850454
16301	16401	0.0131492	0.0473087	0.00895215
16401	16501	0.0262985	0.0315391	0.0179043
16501	16601	0.0131492	0.0157696	0.058189
16601	16701	0	0.0315391	0.058189
16701	16801	0	0.0157696	0.0447608
16801	16901	0.0131492	0.0210261	0.0984737
16901	17001	0.0262985	0.0420521	0.0626651
17001	17101	0.0262985	0.00525652	0.0358086
17101	17201	0	0.00525652	0
17201	17301	0	0	0
17301	17401	0	0.0420521	0.0939976
17401	17501	0.236686	0.278595	0.380466
17501	17601	0.407627	0.352187	0.532653
17601	17701	0.0262985	0.010513	0.0268565
17701	17801	0	0	0
17801	17901	0	0	0
17901	18001	0	0	0
18001	18101	0	0	0
18101	18201	0	0	0
18201	18301	0	0.00525652	0
18301	18401	0.0131492	0.00525652	0
18401	18501	0.0131492	0.00525652	0.00447608
18501	18601	0.0131492	0.010513	0.00447608
18601	18701	0	0	0.00447608
18701	18801	0	0.00525652	0.00447608
18801	18901	0	0.00525652	0.00447608
18901	19001	0	0.00525652	0.00447608
19001	19101	0	0.00525652	0.00447608
19101	19201	0	0.010513	0.00447608
19201	19301	0	0.00525652	0.00447608
19301	19401	0	0.0315391	0.0402847
19401	19501	0.762656	0.462574	0.532653
19501	19601	0.0262985	0.0473087	0.0358086
19601	19701	0.0131492	0.00525652	0.00447608
19701	19801	0.0131492	0	0.00447608
19801	19901	0	0	0
19901	20001	0	0	0
20001	20101	0.0131492	0	0.00895215
20101	20201	1.06509	0.741169	0.841502
20201	20301	0.0131492	0.00525652	0.00895215
20301	20401	0	0	0
20401	20501	0	0	0
20501	20601	0	0	0
20601	20701	0	0	0
20701	20801	0	0	0
20801	20901	0	0	0
20901	21001	0	0	0
21001	21101	0	0	0
21101	21201	0	0.00525652	0
21201	21301	0	0.00525652	0
21301	21401	0.0131492	0.0998738	0.120854
21401	21501	0.0262985	0.0210261	0.0134282
21501	21601	0.0131492	0.00525652	0.00447608
21601	21701	0	0.00525652	0.00447608
21701	21801	0.0131492	0.0262826	0.0179043
21801	21901	0.0131492	0.0210261	0.0179043
21901	22001	0.0131492	0.00525652	0.0268565
22001	22101	0	0	0.00447608
22101	22201	0	0	0.00447608
22201	22301	0.0262985	0.0210261	0.0134282
22301	22401	0.0131492	0.00525652	0.00447608
22401	22501	0	0.00525652	0
22501	22601	0	0	0
22601	22701	0	0.00525652	0.00447608
22701	22801	0	0.00525652	0.00447608
22801	22901	0	0.0157696	0.0134282
22901	23001	0	0.0157696	0.0134282
23001	23101	0.052597	0.0315391	0.0671411
23101	23201	0.0131492	0.010513	0.0358086
23201	23301	0	0.00525652	0.00447608
23301	23401	0	0	0
23401	23501	0.0131492	0	0
23501	23601	0.0131492	0	0
23601	23701	0.0131492	0	0.00447608
23701	23801	0	0	0.00447608
23801	23901	0	0	0.00447608
23901	24001	0	0	0
24001	24101	0	0	0
24101	24201	0	0	0
24201	24301	0	0	0
24301	24401	0	0	0
24401	24501	0	0.00525652	0
24501	24601	0	0.00525652	0
24601	24701	0	0.00525652	0
24701	24801	0	0	0
24801	24901	0	0	0
24901	25001	0.0131492	0.0420521	0.0716172
25001	25101	0.0131492	0.0525652	0.0492368
25101	25201	0	0.00525652	0.0134282
25201	25301	0	0.00525652	0.00447608
25301	25401	0	0.00525652	0.00447608
25401	25501	0	0	0
25501	25601	0	0.00525652	0.00895215
25601	25701	0.0131492	0.0420521	0.0447608
25701	25801	0.0131492	0.0157696	0.0179043
25801	25901	0.052597	0.136669	0.129806
25901	26001	0.0131492	0.00525652	0.00447608
26001	26101	0	0	0
26101	26201	0	0	0
26201	26301	0	0	0
26301	26401	0	0	0
26401	26501	0.604865	0.336417	0.295421
26501	26601	0.0920447	0.00525652	0.00895215
26601	26701	0.157791	0.110387	0.290945
26701	26801	0.17094	0.126156	0.192471
26801	26901	0.0657462	0.0210261	0.0179043
26901	27001	0.0262985	0.00525652	0.00447608
27001	27101	0	0.00525652	0
27101	27201	0	0.00525652	0
27201	27301	0	0.00525652	0.00447608
27301	27401	0	0	0
27401	27501	0	0	0
27501	27601	0	0	0
27601	27701	0	0	0
27701	27801	0	0	0
27801	27901	0	0	0
27901	28001	0	0	0.00447608
28001	28101	0.0131492	0	0.00895215
28101	28201	0.0131492	0	0.00447608
28201	28301	0.0131492	0	0
28301	28401	0	0	0.00447608
28401	28501	0	0	0.00447608
28501	28601	0	0	0
28601	28701	0	0.00525652	0
28701	28801	0	0.00525652	0.00895215
28801	28901	0.0131492	0.00525652	0.0134282
28901	29001	0.0131492	0	0.00895215
29001	29101	0.0131492	0	0.00447608
29101	29201	0	0	0
29201	29301	0	0	0
29301	29401	0.0131492	0	0
29401	29501	0.0131492	0	0
29501	29601	0	0	0
29601	29701	0	0	0
29701	29801	0	0	0
29801	29901	0	0	0.00447608
29901	30001	0	0	0
30001	30101	0	0.0157696	0
30101	30201	0	0.0262826	0
30201	30301	0	0.0315391	0
30301	30401	0	0.0315391	0
30401	30501	0	0.00525652	0.00447608
30501	30601	0	0.00525652	0.00447608
30601	30701	0	0	0.00447608
30701	30801	0	0	0
30801	30901	0	0	0
30901	31001	0	0	0
31001	31101	0	0.010513	0.00895215
31101	31201	0.0131492	0	0.00447608
31201	31301	0.0131492	0.00525652	0
31301	31401	0	0.00525652	0
31401	31501	0.0131492	0.0262826	0.0492368
31501	31601	0.0131492	0.00525652	0.00447608
31601	31701	0	0	0.00447608
31701	31801	0.0131492	0.00525652	0
31801	31901	2.05128	1.83978	1.94262
31901	32001	0.236686	0.1209	0.138758
32001	32101	0.473373	0.441548	0.50132
32101	32201	0.052597	0.0841043	0.12533
32201	32301	0.118343	0.231287	0.317801
32301	32401	0.0131492	0.00525652	0.00447608
32401	32501	0	0	0.00447608
32501	32601	0	0	0.00447608
32601	32701	0.0920447	0.189235	0.183519
32701	32801	0.0394477	0.0157696	0.00895215
32801	32901	0	0.010513	0
32901	33001	0	0	0
33001	33101	0	0	0.00895215
33101	33201	0	0	0.00895215
33201	33301	0	0.00525652	0.00895215
33301	33401	0	0.00525652	0.00895215
33401	33501	0	0.00525652	0
33501	33601	0	0.00525652	0
33601	33701	0	0	0
33701	33801	0	0	0
33801	33901	0	0	0
33901	34001	0	0	0
34001	34101	0	0	0
34101	34201	0	0	0
34201	34301	0	0	0
34301	34401	0	0	0
34401	34501	0	0	0
34501	34601	0	0	0.00447608
34601	34701	0	0	0.00447608
34701	34801	0	0	0
34801	34901	0	0	0
34901	35001	0.0262985	0.00525652	0.00447608
35001	35101	0	0	0
35101	35201	0.0262985	0.00525652	0.00895215
35201	35301	0	0.0262826	0.0134282
35301	35401	0.052597	0.0315391	0.0537129
35401	35501	0.0262985	0.00525652	0.0179043
35501	35601	0.0131492	0.0157696	0.0223804
35601	35701	0.0131492	0.00525652	0.00447608
35701	35801	0.0131492	0.0210261	0.0134282
35801	35901	0.0262985	0.0262826	0.0179043
35901	36001	0.0394477	0.0473087	0.0179043
36001	36101	0.0131492	0.0157696	0.00447608
36101	36201	0.0131492	0.0210261	0.0716172
36201	36301	0.0131492	0.0315391	0.058189
36301	36401	0.0262985	0.0367956	0.058189
36401	36501	0.0131492	0.00525652	0.00447608
36501	36601	0	0	0
36601	36701	0	0	0
36701	36801	0	0	0
36801	36901	0	0	0
36901	37001	0	0	0
37001	37101	0	0	0
37101	37201	0	0	0
37201	37301	0	0	0
37301	37401	0	0	0
37401	37501	0	0.00525652	0
37501	37601	0	0.00525652	0
37601	37701	0	0	0
37701	37801	0	0	0
37801	37901	0	0	0
37901	38001	0	0.00525652	0.00447608
38001	38101	0	0.010513	0.00447608
38101	38201	0	0.00525652	0.00447608
38201	38301	0	0.00525652	0.00447608
38301	38401	0	0.010513	0
38401	38501	0	0.00525652	0
38501	38601	0	0.00525652	0
38601	38701	0	0	0
38701	38801	0	0	0
38801	38901	0	0	0
38901	39001	0	0	0
39001	39101	0	0	0
39101	39201	0.0131492	0	0
39201	39301	0.0131492	0	0
39301	39401	0.0131492	0	0
39401	39501	0.0131492	0.0157696	0.00447608
39501	39601	0.0131492	0.00525652	0.00447608
39601	39701	0.0131492	0	0
39701	39801	0	0	0
39801	39901	0	0	0.00447608
39901	40001	0	0.010513	0.00895215
40001	40101	0	0.00525652	0.00447608
40101	40201	0	0	0
40201	40301	0	0	0
40301	40401	0.460224	0.499369	0.532653
40401	40501	10.0723	10.1819	9.93689
40501	40601	0.0131492	0.0157696	0.00447608
40601	40701	0	0	0.00447608
40701	40801	0	0	0.00447608
40801	40901	0	0.00525652	0
40901	41001	0	0.00525652	0
41001	41101	0.0131492	0	0
41101	41201	0.0131492	0	0
41201	41301	0.0131492	0	0
41301	41401	0	0	0
41401	41501	0	0	0
41501	41601	0	0	0
41601	41701	0	0	0
41701	41801	0.0131492	0	0
41801	41901	0.0131492	0	0
41901	42001	0.0262985	0.0262826	0.00895215
42001	42101	0.0131492	0.00525652	0.00447608
42101	42201	0.0131492	0.0157696	0
42201	42301	0.0131492	0.00525652	0
42301	42401	0	0	0
42401	42501	0	0	0
42501	42601	0	0	0
42601	42701	0	0	0
42701	42801	0	0.00525652	0.00447608
42801	42901	0	0.00525652	0.00447608
42901	43001	0	0.00525652	0.00447608
43001	43101	0	0	0.00447608
43101	43201	0	0	0
43201	43301	0	0	0
43301	43401	0	0	0
43401	43501	0	0	0
43501	43601	0	0	0
43601	43701	0	0	0
43701	43801	0	0	0
43801	43901	0	0	0
43901	44001	0	0	0
44001	44101	0	0	0.00447608
44101	44201	0	0	0.00447608
44201	44301	0	0	0.00447608
44301	44401	0	0	0.00447608
44401	44501	0	0	0.00447608
44501	44601	0	0	0.00447608
44601	44701	0	0	0.00447608
44701	44801	0	0	0.00447608
44801	44901	0	0	0.00447608
44901	45001	0	0	0.00447608
45001	45101	0	0	0
45101	45201	0	0.010513	0
45201	45301	0	0.010513	0
45301	45401	0	0.010513	0
45401	45501	0	0.010513	0.00447608
45501	45601	0	0.00525652	0.00447608
45601	45701	0	0	0.00447608
45701	45801	0	0	0.00447608
45801	45901	0.0131492	0.00525652	0.00447608
45901	46001	0.0131492	0.00525652	0
46001	46101	0.0262985	0.0578217	0.0179043
46101	46201	0.0657462	0.0578217	0.0402847
46201	46301	0.0394477	0.0262826	0.0537129
46301	46401	0.197239	0.141926	0.165615
46401	46501	0.0131492	0.00525652	0.0134282
46501	46601	0.0262985	0.010513	0
46601	46701	0.0262985	0.010513	0.00447608
46701	46801	0	0	0
46801	46901	0	0	0
46901	47001	0	0	0
47001	47101	0	0	0
47101	47201	0	0	0
47201	47301	0	0	0
47301	47401	0	0	0
47401	47501	0	0	0
47501	47601	0	0	0
47601	47701	0	0	0
47701	47801	0	0	0
47801	47901	0	0.00525652	0
47901	48001	0	0.00525652	0
48001	48101	0	0.010513	0
48101	48201	0	0.010513	0
48201	48301	0	0	0
48301	48401	0.0262985	0	0
48401	48501	0.0262985	0	0
48501	48601	0.0131492	0.00525652	0
48601	48701	0	0.00525652	0
48701	48801	0	0.00525652	0
48801	48901	0	0	0
48901	49001	0	0	0
49001	49101	0	0	0
49101	49201	0	0	0
49201	49301	0	0	0
49301	49401	0	0	0
49401	49501	0	0	0
49501	49601	0	0	0
49601	49701	0	0	0
49701	49801	0	0	0
49801	49901	0	0	0
49901	50001	0.0394477	0.0210261	0.0537129
50001	50101	0.105194	0.220774	0.264088
50101	50201	0.0131492	0.0262826	0.00895215
50201	50301	0.0131492	0.00525652	0.0537129
50301	50401	0	0	0
50401	50501	0.0262985	0	0
50501	50601	0.052597	0.010513	0
50601	50701	0.0262985	0.010513	0
50701	50801	0.0131492	0	0
50801	50901	0	0	0.00447608
50901	51001	0	0	0.00895215
51001	51101	0.0131492	0.00525652	0.00895215
51101	51201	0.0131492	0.010513	0.00447608
51201	51301	0	0	0.00447608
51301	51401	0	0	0.00447608
51401	51501	0	0	0
51501	51601	0	0	0
51601	51701	0	0	0
51701	51801	0	0	0
51801	51901	0	0	0
51901	52001	0	0	0
52001	52101	0	0.00525652	0.0179043
52101	52201	0.052597	0.10513	0.058189
52201	52301	0.0394477	0.00525652	0.00447608
52301	52401	0	0	0.00447608
52401	52501	0	0.00525652	0.00447608
52501	52601	0	0.00525652	0
52601	52701	0	0	0
52701	52801	0	0	0
52801	52901	0	0	0
52901	53001	0.0657462	0.0998738	0.143234
53001	53101	0.0262985	0.0315391	0.0134282
53101	53201	0.0131492	0.0367956	0.0313325
53201	53301	0.0131492	0.0367956	0.0223804
53301	53401	0.0131492	0.0315391	0.0179043
53401	53501	0.0131492	0.0262826	0.00895215
53501	53601	1.90664	1.23003	1.32939
53601	53701	1.13083	0.641295	0.568462
53701	53801	0.0262985	0.010513	0.00447608
53801	53901	0	0.00525652	0.0313325
53901	54001	0	0.0157696	0.0134282
54001	54101	0	0.010513	0.0134282
54101	54201	0.0262985	0.0157696	0.0447608
54201	54301	0.0262985	0.131413	0.170091
54301	54401	0.0131492	0.010513	0.00447608
54401	54501	0	0	0
54501	54601	0	0	0
54601	54701	0	0	0
54701	54801	0	0	0
54801	54901	0	0	0
54901	55001	0	0	0
55001	55101	0	0	0
55101	55201	0	0	0
55201	55301	0	0	0
55301	55401	0	0	0
55401	55501	0	0	0.00447608
55501	55601	0	0	0.0134282
55601	55701	0	0	0.00895215
55701	55801	0	0	0.00895215
55801	55901	0.0131492	0	0.00447608
55901	56001	0.0131492	0	0.00447608
56001	56101	0.0131492	0	0
56101	56201	0.0131492	0	0
56201	56301	0	0	0.00447608
56301	56401	0	0	0.00447608
56401	56501	0	0	0.00447608
56501	56601	0.0131492	0	0.00447608
56601	56701	0.0131492	0	0.00447608
56701	56801	0.0131492	0	0.00447608
56801	56901	0	0	0.00447608
56901	57001	0	0	0
57001	57101	0	0	0
57101	57201	0	0.00525652	0
57201	57301	0	0.00525652	0.00895215
57301	57401	0	0.00525652	0.0134282
57401	57501	0	0	0.0134282
57501	57601	0.0131492	0.00525652	0.0134282
57601	57701	0	0	0
57701	57801	0	0.00525652	0.00447608
57801	57901	0.0131492	0.00525652	0
57901	58001	0	0	0.00447608
58001	58101	0.0131492	0.00525652	0.00447608
58101	58201	0.0131492	0.00525652	0.00447608
58201	58301	0	0.00525652	0
58301	58401	0.0262985	0	0
58401	58501	0.0262985	0.00525652	0
58501	58601	0.0262985	0.00525652	0
58601	58701	0	0.00525652	0
58701	58801	0	0.00525652	0.00447608
58801	58901	0	0.00525652	0.00447608
58901	59001	0	0	0.00447608
59001	59101	0	0.010513	0
59101	59201	0	0.00525652	0
59201	59301	0.0131492	0.00525652	0.00895215
59301	59401	0.0131492	0	0.00447608
59401	59501	0.0131492	0	0.00895215
59501	59601	0.0131492	0	0.00895215
59601	59701	0.144642	0.0262826	0.0313325
59701	59801	0.131492	0.22603	0.174567
59801	59901	0.0131492	0.010513	0.00447608
59901	60001	0	0	0
60001	60101	0	0	0
60101	60201	0.0262985	0	0
60201	60301	0.0262985	0	0
60301	60401	0.0262985	0	0
60401	60501	0.0262985	0	0.00447608
60501	60601	0.0131492	0.00525652	0.00447608
60601	60701	0.0262985	0.0210261	0.00447608
60701	60801	0.0131492	0.0262826	0.0313325
60801	60901	0.0131492	0.00525652	0.00895215
60901	61001	0.105194	0.268082	0.313325
61001	61101	0.0131492	0.00525652	0.00447608
61101	61201	0.0131492	0.00525652	0.00447608
61201	61301	0.052597	0.0946173	0.0939976
61301	61401	0.0131492	0.00525652	0.00895215
61401	61501	0	0	0
61501	61601	0	0	0
61601	61701	0	0	0
61701	61801	0	0	0
61801	61901	0	0	0
61901	62001	0	0	0
62001	62101	0	0	0
62101	62201	0	0	0.00895215
62201	62301	0	0.00525652	0.00895215
62301	62401	0	0.00525652	0.00895215
62401	62501	0	0	0.00895215
62501	62601	0	0	0.00447608
62601	62701	0	0	0.00447608
62701	62801	0	0	0.00447608
62801	62901	0	0	0.00447608
62901	63001	0	0	0
63001	63101	0	0	0
63101	63201	0.539119	0.452061	0.434179
63201	63301	0.0131492	0.00525652	0.0134282
63301	63401	0.0394477	0.136669	0.179043
63401	63501	0.0131492	0.0473087	0.00895215
63501	63601	0.0131492	0.0210261	0.0134282
63601	63701	0	0.00525652	0.00447608
63701	63801	0	0	0.00447608
63801	63901	0	0	0
63901	64001	0	0	0
64001	64101	0	0	0
64101	64201	0.0131492	0	0
64201	64301	0.0131492	0	0
64301	64401	0.0131492	0	0
64401	64501	0.0131492	0.010513	0.00895215
64501	64601	0	0.00525652	0.00895215
64601	64701	0	0.00525652	0.00447608
64701	64801	0	0.00525652	0
64801	64901	0.0131492	0	0
64901	65001	0.0262985	0.0210261	0.0268565
65001	65101	0.0262985	0.010513	0.0134282
65101	65201	0	0	0
65201	65301	0	0	0.00447608
65301	65401	0.0131492	0	0.00447608
65401	65501	0	0	0
65501	65601	0	0	0
65601	65701	0	0	0
65701	65801	0	0.00525652	0.00447608
65801	65901	0	0.00525652	0.00447608
65901	66001	0	0.00525652	0.00447608
66001	66101	0	0	0.00447608
66101	66201	0.0262985	0.0578217	0.0402847
66201	66301	0.0262985	0.0525652	0.0402847
66301	66401	0.0131492	0.010513	0.00895215
66401	66501	0.0131492	0.00525652	0.00447608
66501	66601	0	0	0.00895215
66601	66701	0	0	0.00447608
66701	66801	0	0.00525652	0
66801	66901	0	0.00525652	0
66901	67001	0	0	0
67001	67101	0	0	0
67101	67201	0	0.00525652	0
67201	67301	0	0.00525652	0
67301	67401	0	0.010513	0
67401	67501	0	0.010513	0
67501	67601	0	0.010513	0
67601	67701	0	0.00525652	0
67701	67801	0	0.00525652	0
67801	67901	0	0	0
67901	68001	0	0	0
68001	68101	0.0131492	0	0
68101	68201	0.0131492	0	0
68201	68301	0.0131492	0.00525652	0
68301	68401	0	0.00525652	0
68401	68501	0.0131492	0.00525652	0
68501	68601	0.0131492	0.00525652	0
68601	68701	0.0394477	0	0
68701	68801	0.0394477	0	0.00447608
68801	68901	0.0394477	0.00525652	0.00447608
68901	69001	0.0131492	0.010513	0.00447608
69001	69101	0.0394477	0.00525652	0.00447608
69101	69201	0.0394477	0.00525652	0.00447608
69201	69301	0.0394477	0.00525652	0
69301	69401	0	0.00525652	0
69401	69501	0.0131492	0	0
69501	69601	0.0262985	0	0.00447608
69601	69701	0.0131492	0	0.00447608
69701	69801	0.0131492	0	0.00447608
69801	69901	0	0	0.00895215
69901	70001	0	0	0.00447608
70001	70101	0	0	0.00447608
70101	70201	0	0.00525652	0.00447608
70201	70301	0	0.00525652	0.00447608
70301	70401	0	0.00525652	0.00895215
70401	70501	0	0	0.00895215
70501	70601	0	0	0.0179043
70601	70701	0.0131492	0.0630782	0.0447608
70701	70801	0.683761	0.583474	0.559509
70801	70901	0.0262985	0.00525652	0.00447608
70901	71001	0.0657462	0.010513	0.00895215
71001	71101	0.0657462	0.010513	0.00895215
71101	71201	0.0131492	0.00525652	0.00447608
71201	71301	0.0131492	0.00525652	0.00447608
71301	71401	0	0.00525652	0
71401	71501	0	0.00525652	0.00895215
71501	71601	0	0.00525652	0.00447608
71601	71701	0	0.010513	0.00447608
71701	71801	0	0.00525652	0.00447608
71801	71901	0	0.00525652	0.00447608
71901	72001	0	0.00525652	0
72001	72101	0	0.00525652	0
72101	72201	0	0.00525652	0
72201	72301	0	0.00525652	0.00447608
72301	72401	0	0	0.00447608
72401	72501	0	0	0.00447608
72501	72601	0	0	0
72601	72701	0	0	0
72701	72801	0	0	0
72801	72901	0.0262985	0.010513	0.0134282
72901	73001	0	0.00525652	0.00895215
73001	73101	0.118343	0.0630782	0.058189
73101	73201	0.0131492	0.00525652	0.00447608
73201	73301	0	0.00525652	0
73301	73401	0.0262985	0.0157696	0.0134282
73401	73501	0.0657462	0.0157696	0.00447608
73501	73601	0.328731	0.115643	0.161139
73601	73701	0.0131492	0.00525652	0.0268565
73701	73801	0.0262985	0.0473087	0.00895215
73801	73901	0.0262985	0.010513	0.00895215
73901	74001	0.0131492	0.0210261	0.0313325
74001	74101	0.381328	0.173465	0.174567
74101	74201	0.0262985	0.010513	0.00447608
74201	74301	0	0.00525652	0.00447608
74301	74401	0.0262985	0.010513	0.0313325
74401	74501	0.0131492	0.00525652	0.0134282
74501	74601	0.0131492	0	0.0402847
74601	74701	0.0394477	0.0578217	0.0537129
74701	74801	0.0131492	0.00525652	0.00895215
74801	74901	0.0262985	0	0.0134282
74901	75001	0.0262985	0	0.00895215
75001	75101	0	0	0.0134282
75101	75201	0	0	0.0179043
75201	75301	0	0	0.0179043
75301	75401	0	0	0.00895215
75401	75501	0	0	0.00895215
75501	75601	0	0	0.00895215
75601	75701	0	0.00525652	0
75701	75801	0	0.00525652	0
75801	75901	0	0	0
75901	76001	0	0	0.00447608
76001	76101	0	0	0.00447608
76101	76201	0	0	0
76201	76301	0.0262985	0	0
76301	76401	0.0262985	0	0
76401	76501	0	0	0
76501	76601	0.0131492	0	0
76601	76701	0.0131492	0	0
76701	76801	0.0131492	0	0
76801	76901	0.0131492	0	0.00447608
76901	77001	0.0131492	0	0.00447608
77001	77101	0.0131492	0	0
77101	77201	0	0	0
77201	77301	0	0.010513	0
77301	77401	0	0	0
77401	77501	0	0	0
77501	77601	0	0	0.00447608
77601	77701	0	0	0.00447608
77701	77801	0	0	0.00447608
77801	77901	0	0	0.00447608
77901	78001	0	0	0.00447608
78001	78101	0	0	0
78101	78201	0	0.00525652	0
78201	78301	0.0131492	0.0210261	0.00447608
78301	78401	0.0262985	0.00525652	0.0134282
78401	78501	0	0.00525652	0
78501	78601	0.052597	0.0210261	0.0447608
78601	78701	0.0657462	0.0262826	0.0268565
78701	78801	0.0131492	0.00525652	0.00447608
78801	78901	0.0131492	0.00525652	0.00447608
78901	79001	0.0131492	0.00525652	0.00447608
79001	79101	0.0131492	0.010513	0.00895215
79101	79201	0.0131492	0.010513	0.00447608
79201	79301	0	0.00525652	0
79301	79401	0	0.010513	0
79401	79501	0	0.010513	0
79501	79601	0	0.00525652	0.00447608
79601	79701	0	0.00525652	0
79701	79801	0	0.00525652	0.00447608
79801	79901	0.0262985	0.00525652	0.00447608
79901	80001	0.0262985	0.00525652	0.00447608
80001	80101	0.0131492	0.00525652	0.00895215
80101	80201	0.0262985	0.00525652	0.00895215
80201	80301	0.0131492	0.00525652	0.0134282
80301	80401	0.0131492	0.00525652	0.00895215
80401	80501	0	0.00525652	0.00447608
80501	80601	0.0131492	0.00525652	0.00895215
80601	80701	0	0.00525652	0.00447608
80701	80801	0	0	0.00447608
80801	80901	0.0262985	0	0.00895215
80901	81001	0.0262985	0	0.00895215
81001	81101	0.0131492	0	0
81101	81201	0	0.00525652	0
81201	81301	0	0.00525652	0
81301	81401	0.0131492	0	0
81401	81501	0.0131492	0.00525652	0
81501	81601	0.0131492	0.00525652	0
81601	81701	0.0131492	0.00525652	0
81701	81801	0	0.00525652	0.00447608
81801	81901	0	0.00525652	0.00447608
81901	82001	0.0262985	0.00525652	0.00447608
82001	82101	0.0262985	0.010513	0.00447608
82101	82201	0.0262985	0.010513	0
82201	82301	0	0.00525652	0.00447608
82301	82401	0	0.00525652	0.00447608
82401	82501	0	0.00525652	0.00447608
82501	82601	0	0.00525652	0.00447608
82601	82701	0	0.00525652	0.00447608
82701	82801	0	0.00525652	0.00447608
82801	82901	0.0131492	0.00525652	0.00895215
82901	83001	0.0262985	0.00525652	0.00895215
83001	83101	0.0262985	0.010513	0.00447608
83101	83201	0.0131492	0.0157696	0.00447608
83201	83301	0.0131492	0.0157696	0.0134282
83301	83401	0.0131492	0.010513	0.0134282
83401	83501	0.0131492	0.010513	0.00447608
83501	83601	0.0131492	0.00525652	0.00895215
83601	83701	0.0262985	0.010513	0.00895215
83701	83801	0.0131492	0.0157696	0.0134282
83801	83901	0	0.00525652	0.0134282
83901	84001	0	0.010513	0.00447608
84001	84101	0	0.00525652	0.00447608
84101	84201	0	0.00525652	0.00447608
84201	84301	0	0	0.00447608
84301	84401	0	0	0.00447608
84401	84501	0	0	0
84501	84601	0	0	0
84601	84701	0	0	0
84701	84801	0.0131492	0.00525652	0
84801	84901	0.0131492	0	0
84901	85001	0.0131492	0	0
85001	85101	0	0	0
85101	85201	0	0	0
85201	85301	0	0	0
85301	85401	0	0	0
85401	85501	0	0	0
85501	85601	0	0	0
85601	85701	0	0	0
85701	85801	0	0	0
85801	85901	0	0.00525652	0
85901	86001	0	0.00525652	0
86001	86101	0	0.00525652	0
86101	86201	0	0.00525652	0
86201	86301	0	0.00525652	0.00447608
86301	86401	0	0.00525652	0.00447608
86401	86501	0	0.00525652	0
86501	86601	0	0.00525652	0.00447608
86601	86701	0	0	0.00447608
86701	86801	0	0	0
86801	86901	0	0.00525652	0
86901	87001	0.197239	0.183978	0.183519
87001	87101	0.420776	0.289108	0.205899
87101	87201	1.57791	1.8135	1.89338
87201	87301	0.0131492	0.00525652	0.00447608
87301	87401	0	0	0.00447608
87401	87501	0	0	0.00447608
87501	87601	0.0131492	0.00525652	0.00447608
87601	87701	0	0.00525652	0.00895215
87701	87801	0	0.00525652	0.00895215
87801	87901	0	0.00525652	0.00895215
87901	88001	0	0	0.00895215
88001	88101	0	0	0
88101	88201	0	0	0.00447608
88201	88301	0	0.00525652	0.00447608
88301	88401	0	0.010513	0.00447608
88401	88501	0	0.00525652	0.00895215
88501	88601	0	0.010513	0.0134282
88601	88701	0	0.00525652	0.0134282
88701	88801	0	0.00525652	0.00895215
88801	88901	0	0.00525652	0.00447608
88901	89001	0	0.00525652	0.0134282
89001	89101	0	0.00525652	0.0134282
89101	89201	0	0	0.00895215
89201	89301	0	0.00525652	0.0134282
89301	89401	0	0.00525652	0.00895215
89401	89501	0	0.010513	0.00447608
89501	89601	0	0.00525652	0
89601	89701	0	0.00525652	0.00895215
89701	89801	0	0.00525652	0.00895215
89801	89901	0	0	0
89901	90001	0	0	0
90001	90101	0	0	0.00447608
90101	90201	0	0	0.00447608
90201	90301	0	0	0.00447608
90301	90401	0	0	0
90401	90501	0	0.00525652	0
90501	90601	0	0	0
90601	90701	0	0	0
90701	90801	0	0	0
90801	90901	0	0	0
90901	91001	0	0	0
91001	91101	0	0	0
91101	91201	0	0	0
91201	91301	0	0	0
91301	91401	0	0	0
91401	91501	0	0	0
91501	91601	0	0	0
91601	91701	0	0	0.00447608
91701	91801	0	0	0.00447608
91801	91901	0	0	0.00447608
91901	92001	0	0	0.00447608
92001	92101	0	0.00525652	0.00447608
92101	92201	0	0.00525652	0.00447608
92201	92301	0	0.00525652	0
92301	92401	0	0.00525652	0
92401	92501	0	0.010513	0.0134282
92501	92601	0	0.010513	0.0134282
92601	92701	0	0.010513	0.0134282
92701	92801	0	0.010513	0.00895215
92801	92901	0	0.010513	0.00447608
92901	93001	0	0.010513	0.00447608
93001	93101	0	0.00525652	0.00895215
93101	93201	0	0.00525652	0.0134282
93201	93301	0.0131492	0	0.00895215
93301	93401	0.0131492	0	0.00447608
93401	93501	0.0131492	0.00525652	0.00447608
93501	93601	0.0131492	0.00525652	0.00447608
93601	93701	0	0.00525652	0.00447608
93701	93801	0	0.00525652	0
93801	93901	0	0.00525652	0.00447608
93901	94001	0	0.00525652	0.00895215
94001	94101	0	0.00525652	0.00895215
94101	94201	0	0.00525652	0.00447608
94201	94301	0.0131492	0.00525652	0.00447608
94301	94401	0.0131492	0.00525652	0
94401	94501	0.0131492	0.00525652	0.00447608
94501	94601	0.0131492	0.00525652	0.00895215
94601	94701	0	0.010513	0.00447608
94701	94801	0	0.010513	0.00447608
94801	94901	0	0.010513	0
94901	95001	0	0.010513	0.00447608
95001	95101	0	0.010513	0.00447608
95101	95201	0	0	0.0134282
95201	95301	0	0	0.0134282
95301	95401	0.0262985	0	0.0134282
95401	95501	0.0262985	0.00525652	0.00447608
95501	95601	0.0131492	0.00525652	0.00447608
95601	95701	0	0.00525652	0.00447608
95701	95801	0	0.010513	0.00447608
95801	95901	0	0.010513	0
95901	96001	0	0.00525652	0.00447608
96001	96101	0	0	0.00895215
96101	96201	0.0131492	0	0.00895215
96201	96301	0.0131492	0	0.00447608
96301	96401	0	0	0.00447608
96401	96501	0.0131492	0.0157696	0.00447608
96501	96601	0.0262985	0.00525652	0.00447608
96601	96701	0	0.010513	0
96701	96801	0	0	0
96801	96901	0.0394477	0.0315391	0.00895215
96901	97001	0.0262985	0.00525652	0.00447608
97001	97101	0	0	0.00447608
97101	97201	0.0131492	0	0.00447608
97201	97301	0.0131492	0.00525652	0.00447608
97301	97401	0.0131492	0.00525652	0.00895215
97401	97501	0	0	0
97501	97601	0.0920447	0.0578217	0.0402847
97601	97701	0.0131492	0.00525652	0.00895215
97701	97801	0.0131492	0	0
97801	97901	0	0.00525652	0
97901	98001	0	0.00525652	0.0134282
98001	98101	0.381328	0.394239	0.358086
98101	98201	0.197239	0.010513	0.00895215
98201	98301	0.0262985	0.010513	0.0179043
98301	98401	0.0131492	0.010513	0.00447608
98401	98501	0.0131492	0.00525652	0.00447608
98501	98601	0	0	0.00447608
98601	98701	0.0394477	0.00525652	0.00447608
98701	98801	0	0.0157696	0.00895215
98801	98901	0	0.00525652	0.00447608
98901	99001	0	0.00525652	0.00447608
99001	99101	0	0	0
99101	99201	0	0.00525652	0.00895215
99201	99301	0	0	0.00447608
99301	99401	0	0	0
99401	99501	0.0131492	0.00525652	0.00447608
99501	99601	0	0	0.00895215
99601	99701	0	0.00525652	0.00895215
99701	99801	0	0.0210261	0.00447608
99801	99901	0	0	0.00447608
99901	100001	0	0	0
100001	100101	0	0	0
100101	100201	0.0394477	0.00525652	0.0134282
100201	100301	0.0131492	0.0367956	0.0358086
100301	100401	0.0131492	0.00525652	0.00447608
100401	100501	0.0131492	0.010513	0.00895215
100501	100601	0	0.0157696	0.00895215
100601	100701	0.0262985	0.0262826	0.0268565
100701	100801	0.0131492	0.0157696	0.0402847
100801	100901	0.0131492	0.0157696	0.0134282
100901	101001	0.0131492	0.00525652	0.00447608
101001	101101	0.0131492	0	0.00447608
101101	101201	0	0.010513	0.00447608
101201	101301	0.0394477	0.010513	0.0134282
101301	101401	0.0131492	0.00525652	0.00447608
101401	101501	0.0262985	0.0315391	0.0223804
101501	101601	0.0131492	0.010513	0.00447608
101601	101701	0.0131492	0.00525652	0.00447608
101701	101801	0	0.0157696	0.0268565
101801	101901	0.0394477	0.0525652	0.0805694
101901	102001	0.105194	0.0946173	0.116378
102001	102101	0.0394477	0.0367956	0.0179043
102101	102201	0.0262985	0.0262826	0.00895215
102201	102301	0.0262985	0.0735913	0.058189
102301	102401	0.0131492	0.0367956	0.0134282
102401	102501	0.0131492	0.010513	0.00447608
102501	102601	0	0.010513	0.00447608
102601	102701	0.0131492	0.00525652	0.00447608
102701	102801	0.0131492	0.010513	0.00895215
102801	102901	0.0657462	0.0420521	0.0402847
102901	103001	0.0788955	0.0367956	0.0402847
103001	103101	0.0920447	0.0210261	0.0358086
103101	103201	0.0262985	0.0630782	0.0223804
103201	103301	0.118343	0.147183	0.179043
103301	103401	0.0262985	0.0157696	0.00895215
103401	103501	0.0262985	0	0.00447608
103501	103601	0.0131492	0.0683347	0.0447608
103601	103701	0.0131492	0.0315391	0.0313325
103701	103801	0	0.0210261	0.0492368
103801	103901	0	0.010513	0.0313325
103901	104001	0.0262985	0.00525652	0.0179043
104001	104101	0.0131492	0.010513	0.0179043
104101	104201	0.0920447	0.0210261	0.0447608
104201	104301	0.0657462	0.0157696	0.0492368
104301	104401	0.052597	0.0788478	0.0850454
104401	104501	0.0131492	0.0420521	0.0313325
104501	104601	0.0262985	0.0157696	0.0402847
104601	104701	0.0131492	0.0210261	0.0402847
104701	104801	0.0262985	0.0893608	0.0626651
104801	104901	0.0262985	0.0525652	0.0313325
104901	105001	0.0131492	0.0473087	0.058189
105001	105101	0.17094	0.178722	0.290945
105101	105201	0.0131492	0.010513	0.00447608
105201	105301	0.0131492	0.010513	0.00895215
105301	105401	0.0131492	0.0262826	0.0358086
105401	105501	0	0.0210261	0.0313325
105501	105601	0	0.010513	0.0358086
105601	105701	0.433925	0.199748	0.273041
105701	105801	0.0262985	0.0157696	0.0358086
105801	105901	0.0131492	0.0315391	0.058189
105901	106001	0.0131492	0.010513	0.0134282
106001	106101	0	0.010513	0.0223804
106101	106201	0.0131492	0.0578217	0.0760933
106201	106301	0.0131492	0.0315391	0.0268565
106301	106401	0.0394477	0.0157696	0.0313325
106401	106501	0.0131492	0.010513	0.0179043
106501	106601	0.0131492	0.00525652	0.00895215
106601	106701	0.0131492	0.00525652	0.00447608
106701	106801	0	0	0.00447608
106801	106901	0	0	0.00447608
106901	107001	0	0	0.00447608
107001	107101	0	0	0
107101	107201	0	0	0.00447608
107201	107301	0	0.00525652	0.00895215
107301	107401	0	0.00525652	0.00895215
107401	107501	0	0	0.0134282
107501	107601	0	0	0.00447608
107601	107701	0	0	0.00447608
107701	107801	0	0	0.00447608
107801	107901	0	0	0.00447608
107901	108001	0	0	0.00447608
108001	108101	0.0262985	0	0
108101	108201	0.0788955	0	0
108201	108301	0.0920447	0	0
108301	108401	0.0920447	0	0
108401	108501	0	0	0.00447608
108501	108601	0.0131492	0.0157696	0.00447608
108601	108701	0.0394477	0.0420521	0.0223804
108701	108801	0.0131492	0.0210261	0.0447608
108801	108901	0.0131492	0.0420521	0.0313325
108901	109001	0	0.0315391	0.0179043
109001	109101	0	0.010513	0.0179043
109101	109201	0	0.00525652	0.0179043
109201	109301	0.0131492	0.0157696	0.00895215
109301	109401	0.0131492	0.00525652	0.00447608
109401	109501	0.052597	0.0367956	0.0223804
109501	109601	0.0262985	0.00525652	0.00447608
109601	109701	0.052597	0.0262826	0.0179043
109701	109801	0.0131492	0.00525652	0.00447608
109801	109901	0	0	0
109901	110001	0	0	0
110001	110101	0.0131492	0	0
110101	110201	0.0131492	0	0
110201	110301	0	0	0
110301	110401	0.131492	0.0841043	0.165615
110401	110501	0.052597	0.0630782	0.0760933
110501	110601	0.0657462	0.0630782	0.058189
110601	110701	0.0131492	0.00525652	0.0134282
110701	110801	0	0.00525652	0.00447608
110801	110901	0	0.00525652	0.00447608
110901	111001	0	0.00525652	0.00447608
111001	111101	0	0.0262826	0.0134282
111101	111201	0.105194	0.0630782	0.0760933
111201	111301	0.0131492	0.0262826	0.00447608
111301	111401	0.0131492	0.00525652	0.0313325
111401	111501	0.0131492	0.010513	0.0268565
111501	111601	0.0131492	0.0262826	0.0179043
111601	111701	0.0131492	0.00525652	0.00447608
111701	111801	0.0131492	0	0.00447608
111801	111901	0.0131492	0.00525652	0.00447608
111901	112001	0.0131492	0.0210261	0.0134282
112001	112101	0.0262985	0.0157696	0.00447608
112101	112201	0.0131492	0.00525652	0.00447608
112201	112301	0	0	0.00895215
112301	112401	0	0.00525652	0.00447608
112401	112501	0	0.00525652	0
112501	112601	0	0	0.00447608
112601	112701	0.0657462	0.00525652	0.00447608
112701	112801	0.0657462	0.00525652	0.0223804
112801	112901	0.0394477	0.0315391	0.0716172
112901	113001	0.0131492	0.00525652	0.0179043
113001	113101	0.0131492	0.0157696	0.0447608
113101	113201	0	0.0367956	0.0268565
113201	113301	0.0262985	0.0315391	0.0313325
113301	113401	0.0262985	0.00525652	0.00447608
113401	113501	0.0131492	0.00525652	0.0134282
113501	113601	0.0131492	0.00525652	0.00895215
113601	113701	0.0131492	0.00525652	0.00447608
113701	113801	0	0.00525652	0.00447608
113801	113901	0.0131492	0.0157696	0.0179043
113901	114001	0.0131492	0.010513	0.00895215
114001	114101	0.0131492	0.00525652	0.00895215
114101	114201	0	0.00525652	0.00895215
114201	114301	0.0131492	0.00525652	0.00895215
114301	114401	0.0131492	0.00525652	0.00447608
114401	114501	0	0	0
114501	114601	0	0	0
114601	114701	0	0.00525652	0.00447608
114701	114801	0.0131492	0.0210261	0.00895215
114801	114901	0.0131492	0.0262826	0.00895215
114901	115001	0.0262985	0.00525652	0.00447608
115001	115101	0.0131492	0.00525652	0.0134282
115101	115201	0	0.00525652	0.0223804
115201	115301	0	0.00525652	0.00895215
115301	115401	0	0	0
115401	115501	0	0	0
115501	115601	0	0	0
115601	115701	0	0	0.00895215
115701	115801	0	0	0
115801	115901	0	0	0.00447608
115901	116001	0	0	0.00447608
116001	116101	0	0	0
116101	116201	0.0262985	0.0210261	0.00447608
116201	116301	0.0131492	0.0210261	0.0268565
116301	116401	0.0131492	0.00525652	0.0358086
116401	116501	0.0394477	0.0735913	0.0760933
116501	116601	0.0262985	0.00525652	0.00447608
116601	116701	0.0262985	0	0
116701	116801	0.0262985	0.0157696	0.0492368
116801	116901	0.0131492	0.0210261	0.0402847
116901	117001	0.0131492	0.00525652	0.00447608
117001	117101	0.0131492	0.00525652	0.00447608
117101	117201	0.0131492	0.00525652	0.0716172
117201	117301	0.0131492	0.0210261	0.00895215
117301	117401	0	0.0315391	0.00895215
117401	117501	0	0.010513	0.0358086
117501	117601	0	0.00525652	0.00447608
117601	117701	0	0	0.00447608
117701	117801	0	0.00525652	0.00447608
117801	117901	0	0.00525652	0.00447608
117901	118001	0	0.0157696	0.0223804
118001	118101	0	0.0157696	0.0179043
118101	118201	0.0131492	0.010513	0.0179043
118201	118301	0.0131492	0.00525652	0.00447608
118301	118401	0	0.00525652	0.00447608
118401	118501	0	0.00525652	0
118501	118601	0	0	0.00895215
118601	118701	0	0.010513	0.0313325
118701	118801	0	0.0157696	0.0313325
118801	118901	0.0131492	0.0420521	0.0223804
118901	119001	0.0131492	0.010513	0.0179043
119001	119101	0	0.00525652	0.00447608
119101	119201	0	0.00525652	0.00447608
119201	119301	0.0131492	0.00525652	0.0134282
119301	119401	0.0131492	0	0.0134282
119401	119501	0.0131492	0.0157696	0.0134282
119501	119601	0.0131492	0.00525652	0.00447608
119601	119701	0.0131492	0.00525652	0.00447608
119701	119801	0.0131492	0.0157696	0.0223804
119801	119901	0.0131492	0.0157696	0.0179043
119901	120001	0.0131492	0.00525652	0.0179043
120001	120101	0.0131492	0.010513	0.00447608
120101	120201	0.0131492	0.00525652	0.00447608
120201	120301	0.0131492	0.010513	0.00895215
120301	120401	0.0262985	0.0210261	0.0134282
120401	120501	0.0131492	0.010513	0.00447608
120501	120601	0	0.00525652	0.00895215
120601	120701	0.0262985	0.0367956	0.0223804
120701	120801	0.0131492	0.0315391	0.00447608
120801	120901	0.0262985	0.0315391	0.00895215
120901	121001	0.0131492	0.010513	0.00447608
121001	121101	0	0.00525652	0
121101	121201	0	0	0.00447608
121201	121301	0	0	0.00447608
121301	121401	0	0.0157696	0.0134282
121401	121501	0	0.0210261	0.0223804
121501	121601	0.0131492	0.0157696	0.0179043
121601	121701	0	0.00525652	0.00895215
121701	121801	0	0.00525652	0.00447608
121801	121901	0.0131492	0.010513	0.00447608
121901	122001	0	0	0
122001	122101	0	0	0
122101	122201	0	0	0
122201	122301	0	0	0
122301	122401	0	0	0
122401	122501	0	0	0
122501	122601	0	0	0
122601	122701	0	0	0
122701	122801	0	0	0
122801	122901	0	0	0
122901	123001	0	0	0
123001	123101	0	0	0
123101	123201	0	0	0
123201	123301	0	0	0
123301	123401	0	0	0
123401	123501	0	0	0
123501	123601	0	0	0.00447608
123601	123701	0.0131492	0.00525652	0.00447608
123701	123801	0.0131492	0.00525652	0
123801	123901	0.0131492	0.00525652	0
123901	124001	0.0131492	0.00525652	0
124001	124101	0.0131492	0	0
124101	124201	0.0131492	0.00525652	0
124201	124301	0.0131492	0.00525652	0
124301	124401	0	0.00525652	0
124401	124501	0	0.010513	0
124501	124601	0.0131492	0.00525652	0
124601	124701	0	0.00525652	0
124701	124801	0	0	0
124801	124901	0	0	0
124901	125001	0	0.00525652	0
125001	125101	0	0.00525652	0
125101	125201	0	0.00525652	0
125201	125301	0	0.00525652	0
125301	125401	0	0.00525652	0
125401	125501	0	0	0
125501	125601	0	0	0
125601	125701	0.0262985	0.0262826	0.0134282
125701	125801	0.0262985	0.00525652	0.00447608
125801	125901	0.0131492	0.183978	0.192471
125901	126001	0.420776	1.09861	1.23092
126001	126101	0.302433	0.231287	0.187995
126101	126201	0.0131492	0.0210261	0.00447608
126201	126301	0	0	0.00447608
126301	126401	0	0	0
126401	126501	0	0	0
126501	126601	0	0	0
126601	126701	0	0	0
126701	126801	0	0	0
126801	126901	0	0	0
126901	127001	0.0131492	0.0210261	0.0134282
127001	127101	0.0262985	0.0210261	0.0313325
127101	127201	0	0	0
127201	127301	0	0	0
127301	127401	0	0	0
127401	127501	0	0	0
127501	127601	0	0	0
127601	127701	0.0131492	0.010513	0.00895215
127701	127801	0	0.00525652	0
127801	127901	0	0.00525652	0
127901	128001	0	0.00525652	0
128001	128101	0	0.00525652	0
128101	128201	0	0	0
128201	128301	0	0	0.00447608
128301	128401	0.0131492	0.00525652	0.0179043
128401	128501	0.0131492	0.00525652	0.00447608
128501	128601	0	0	0.00447608
128601	128701	0	0	0.00447608
128701	128801	0	0	0
128801	128901	0	0	0
128901	129001	0	0	0
129001	129101	0	0	0
129101	129201	0	0	0
129201	129301	0	0	0
129301	129401	0.315582	0.210261	0.237232
129401	129501	1.55161	0.914634	0.828074
129501	129601	0.0394477	0.0893608	0.0805694
129601	129701	0.0262985	0.0420521	0.00447608
129701	129801	0	0	0
129801	129901	0.0394477	0.0262826	0.00895215
129901	130001	0.0131492	0.010513	0.00447608
130001	130101	0.0131492	0	0
130101	130201	0.0131492	0	0
130201	130301	0.0131492	0	0
130301	130401	0.0131492	0	0.00447608
130401	130501	0	0	0.00895215
130501	130601	0	0	0
130601	130701	0.0131492	0	0
130701	130801	0.0131492	0	0
130801	130901	0.0131492	0	0
130901	131001	0.0131492	0	0
131001	131101	0.0262985	0	0
131101	131201	0.0262985	0	0.00447608
131201	131301	0.0262985	0	0
131301	131401	0	0	0
131401	131501	0	0	0
131501	131601	0	0	0
131601	131701	0	0	0
131701	131801	0	0	0
131801	131901	0	0	0
131901	132001	0	0	0.00447608
132001	132101	0	0.010513	0.00447608
132101	132201	0	0.010513	0.00447608
132201	132301	0	0.010513	0.00447608
132301	132401	0	0.010513	0
132401	132501	0	0	0
132501	132601	0	0	0
132601	132701	0	0	0
132701	132801	0	0	0
132801	132901	0	0	0
132901	133001	0	0	0.00447608
133001	133101	0	0	0.00447608
133101	133201	0	0	0.00447608
133201	133301	0	0	0.00447608
133301	133401	0	0	0
133401	133501	0	0	0
133501	133601	0.17094	0.22603	0.273041
133601	133701	0.0131492	0.00525652	0.00447608
133701	133801	0	0	0
133801	133901	0.0131492	0.00525652	0.00895215
133901	134001	0.0131492	0.00525652	0.00447608
134001	134101	0	0.00525652	0.00895215
134101	134201	0.0131492	0.00525652	0
134201	134301	0.0131492	0.00525652	0
134301	134401	0.0131492	0.0683347	0.0492368
134401	134501	0.0131492	0.010513	0.00447608
134501	134601	0	0.00525652	0
134601	134701	0	0	0
134701	134801	0	0	0
134801	134901	0.0131492	0	0
134901	135001	0.0131492	0	0.00447608
135001	135101	0.0131492	0	0
135101	135201	0	0	0
135201	135301	0	0	0
135301	135401	0	0	0
135401	135501	0.0131492	0.0262826	0.0223804
135501	135601	0.052597	0.0525652	0.0850454
135601	135701	0.0262985	0.0315391	0.0134282
135701	135801	0.0131492	0.0473087	0.0358086
135801	135901	0.0131492	0.00525652	0.00447608
135901	136001	0.118343	0.1209	0.179043
136001	136101	0.0262985	0.010513	0.00447608
136101	136201	0	0	0
136201	136301	0	0	0
136301	136401	0	0	0
136401	136501	0	0.00525652	0
136501	136601	0	0.00525652	0
136601	136701	0	0	0
136701	136801	0	0	0
136801	136901	0	0	0
136901	137001	0	0	0
137001	137101	0	0	0
137101	137201	0	0	0.00447608
137201	137301	0	0	0.00447608
137301	137401	0	0	0.00447608
137401	137501	0	0	0
137501	137601	0	0	0
137601	137701	0	0	0
137701	137801	0	0	0
137801	137901	0	0	0
137901	138001	0	0	0
138001	138101	0	0	0
138101	138201	0	0.00525652	0
138201	138301	0	0	0
138301	138401	0.0394477	0	0.00447608
138401	138501	0.0394477	0	0
138501	138601	0.0131492	0.00525652	0.00895215
138601	138701	0.0131492	0	0.00447608
138701	138801	0	0.00525652	0
138801	138901	0	0	0
138901	139001	0	0	0
139001	139101	0	0	0
139101	139201	0	0	0
139201	139301	0.0131492	0.010513	0.00447608
139301	139401	0.0131492	0.010513	0
139401	139501	0	0.010513	0
139501	139601	0	0.0157696	0.0492368
139601	139701	0	0.0157696	0.0313325
139701	139801	0	0.00525652	0.0179043
139801	139901	0	0.00525652	0.0134282
139901	140001	0	0.0262826	0.0134282
140001	140101	0	0.0157696	0.0313325
140101	140201	0	0.00525652	0.0313325
140201	140301	0	0.0210261	0.0313325
140301	140401	0.0131492	0.0210261	0.0447608
140401	140501	0.0131492	0.0157696	0.0313325
140501	140601	0	0.00525652	0.0313325
140601	140701	0	0.00525652	0.00447608
140701	140801	0	0	0
		47.0611	46.3625	48.6236

## Sheet: G14-bp-1.5kb
Window	USDA-1	USDA696	USDA69	UDSA-1%	USDA696%	USDA69%
1	1	1	1	0.100503	0.0405022	0.0350508
1501	2	2	9	0.201005	0.0810045	0.315457
3001	2	1	1	0.201005	0.0405022	0.0350508
4501	1	1	1	0.100503	0.0405022	0.0350508
6001	6	29	1	0.603015	1.17456	0.0350508
7501	1	1	2	0.100503	0.0405022	0.0701016
9001	0	0	1	0	0	0.0350508
10501	1	2	1	0.100503	0.0810045	0.0350508
12001	1	1	2	0.100503	0.0405022	0.0701016
13501	1	1	1	0.100503	0.0405022	0.0350508
15001	2	6	4	0.201005	0.243013	0.140203
16501	2	2	6	0.201005	0.0810045	0.210305
18001	58	88	119	5.82915	3.5642	4.17105
19501	1	1	2	0.100503	0.0405022	0.0701016
21001	1	1	1	0.100503	0.0405022	0.0350508
22501	1	1	1	0.100503	0.0405022	0.0350508
24001	1	1	1	0.100503	0.0405022	0.0350508
25501	2	1	1	0.201005	0.0405022	0.0350508
27001	1	1	1	0.100503	0.0405022	0.0350508
28501	1	1	1	0.100503	0.0405022	0.0350508
30001	1	5	11	0.100503	0.202511	0.385559
31501	3	2	2	0.301508	0.0810045	0.0701016
33001	0	1	2	0	0.0405022	0.0701016
34501	3	9	4	0.301508	0.36452	0.140203
36001	1	1	1	0.100503	0.0405022	0.0350508
37501	0	1	1	0	0.0405022	0.0350508
39001	766	1937	2220	76.9849	78.4528	77.8128
40501	2	5	2	0.201005	0.202511	0.0701016
42001	1	1	1	0.100503	0.0405022	0.0350508
43501	0	0	1	0	0	0.0350508
45001	1	1	3	0.100503	0.0405022	0.105152
46501	2	1	1	0.201005	0.0405022	0.0350508
48001	1	1	0	0.100503	0.0405022	0
49501	1	2	2	0.100503	0.0810045	0.0701016
51001	3	1	1	0.301508	0.0405022	0.0350508
52501	2	3	3	0.201005	0.121507	0.105152
54001	1	2	1	0.100503	0.0810045	0.0350508
55501	1	0	1	0.100503	0	0.0350508
57001	2	1	1	0.201005	0.0405022	0.0350508
58501	1	2	1	0.100503	0.0810045	0.0350508
60001	1	1	2	0.100503	0.0405022	0.0701016
61501	0	1	1	0	0.0405022	0.0350508
63001	1	2	2	0.100503	0.0810045	0.0701016
64501	1	1	1	0.100503	0.0405022	0.0350508
66001	1	2	1	0.100503	0.0810045	0.0350508
67501	1	2	1	0.100503	0.0810045	0.0350508
69001	1	1	2	0.100503	0.0405022	0.0701016
70501	1	1	1	0.100503	0.0405022	0.0350508
72001	5	3	1	0.502513	0.121507	0.0350508
73501	2	1	2	0.201005	0.0405022	0.0701016
75001	2	1	1	0.201005	0.0405022	0.0350508
76501	1	2	1	0.100503	0.0810045	0.0350508
78001	1	2	1	0.100503	0.0810045	0.0350508
79501	2	1	2	0.201005	0.0405022	0.0701016
81001	2	1	1	0.201005	0.0405022	0.0350508
82501	1	2	1	0.100503	0.0810045	0.0350508
84001	1	1	1	0.100503	0.0405022	0.0350508
85501	15	35	41	1.50754	1.41758	1.43708
87001	1	1	2	0.100503	0.0405022	0.0701016
88501	0	1	2	0	0.0405022	0.0701016
90001	0	1	1	0	0.0405022	0.0350508
91501	0	2	1	0	0.0810045	0.0350508
93001	1	1	1	0.100503	0.0405022	0.0350508
94501	1	1	1	0.100503	0.0405022	0.0350508
96001	1	1	2	0.100503	0.0405022	0.0701016
97501	3	1	1	0.301508	0.0405022	0.0350508
99001	1	2	2	0.100503	0.0810045	0.0701016
100501	8	18	26	0.80402	0.72904	0.911321
102001	2	3	1	0.201005	0.121507	0.0350508
103501	1	9	13	0.100503	0.36452	0.455661
105001	1	2	4	0.100503	0.0810045	0.140203
106501	1	1	1	0.100503	0.0405022	0.0350508
108001	4	7	5	0.40201	0.283516	0.175254
109501	1	1	1	0.100503	0.0405022	0.0350508
111001	1	1	1	0.100503	0.0405022	0.0350508
112501	1	2	2	0.100503	0.0810045	0.0701016
114001	1	1	2	0.100503	0.0405022	0.0701016
115501	1	1	1	0.100503	0.0405022	0.0350508
117001	1	1	1	0.100503	0.0405022	0.0350508
118501	1	1	4	0.100503	0.0405022	0.140203
120001	1	4	5	0.100503	0.162009	0.175254
121501	1	2	1	0.100503	0.0810045	0.0350508
123001	1	2	1	0.100503	0.0810045	0.0350508
124501	32	209	275	3.21608	8.46497	9.63898
126001	2	4	7	0.201005	0.162009	0.245356
127501	1	1	1	0.100503	0.0405022	0.0350508
129001	1	2	2	0.100503	0.0810045	0.0701016
130501	2	0	1	0.201005	0	0.0350508
132001	0	2	1	0	0.0810045	0.0350508
133501	1	1	1	0.100503	0.0405022	0.0350508
135001	2	1	1	0.201005	0.0405022	0.0350508
136501	0	1	1	0	0.0405022	0.0350508
138001	1	2	1	0.100503	0.0810045	0.0350508
139501	1	1	1	0.100503	0.0405022	0.0350508
	995	2469	2853	100	100	100

## Sheet: frequency
label	USDA696	USDA69		label	USDA696	USDA69
start [DNA] microgram	200	200		start [DNA] microgram	200	200
renaturation time	1hr 48min 6sec	10min 49sec		renaturation time	1hr 48min 6sec	10min 49sec
secs	6486	649		secs	6486	649
M.s	696	69		M.s	696	69
Cot	695.6	69.56		Cot	695.6	69.56
Renturation Temp	70	70		Renturation Temp	70	70
NaPO4 (M)	0.03	0.03		NaPO4 (M)	0.03	0.03
Ass260	0.954			Ass260	0.954
ssDNA (microgram)	2.52	18.8		ssDNA (microgram)	2.52	18.8
dsDNA (microgram)	219.6	165		dsDNA (microgram)	219.6	165
Total microgram DNA (ss & ds)	222.12	183.8		Total microgram DNA (ss & ds)	222.12	183.8
fraction ssDNA	0.0113452	0.102285		fraction ssDNA	0.0113452	0.102285
ssDNA %	1.13452	10.2285		ssDNA %	1.13452	10.2285
Number reads	2831229	3020062		Number reads	2831229	3020062
reads (bp)	708482408	762341121		reads (bp)	708482408	762341121
read length (bp)	250.238	252.426		read length (bp)	250.238	252.426
G14 depth (bp)	869692	1063349		G14 depth (bp)	869692	1063349
G14 number reads	62126	66096		G14 number reads	62126	66096
G14 average coverage	13.9988	16.0879		G14 average coverage	13.9988	16.0879
SINE Ruka	USDA696	USDA69		SINE Ruka	USDA696	USDA69
Number read	2165	2492		total seq read depth (bp)	46048	40997			~69										~696
length	195	205		seq length (bp)	195	195		secs	10	20	30	40	50	60	70	80	90	100	110
seq depth (bp)	155124	180230		seq average cov	236.144	210.241		ssDNA%*seq%(1)	1.73366										0.202361
total depth (bp)	869692	1063349		sequence (%)	0.00649953	0.00537778		ssDNA%*seq%(2)	0.055										0.00737
sequence (%) seq depth/total depth)*100	17.84	16.95
exon (81573-81870)	USDA696	USDA69		exon (81573-81870)	USDA696	USDA69
Number read	1	0		Number read	1	0
length	419	0		length	419	0
seq depth (bp)	422	0		seq depth (bp)	422	0
total depth (bp)	869692	0		total depth (bp)	869692	0
sequence (%)	0.05	0		sequence (%)	0.05	0
RUKA				RUKA
Total seq % = seq % * ssDNA% /100	0.202399	1.73373		seq % * ssDNA%	0.00737385	0.0550066
	44.9568	318.66
seq micro % = ssDNA microgram * seq (%)	0.449484	3.18646		seq micro = ssDNA microgram * seq%	0.0163788	0.101102
seq micro % / Total microgram DNA (ss & ds)	0.00202361	0.0173366		seq micro% = seq micro / Total microgram DNA (ss & ds)	7.37385e-05	0.000550066
% of dna at recovered time	0.202361	1.73366		% of dna at recovered time	0.00737385	0.0550066
K*secs=	0.997976	0.982663		K*secs=	0.999926	0.99945
K=	0.000153866	0.00151412		K=	0.000154167	0.00153998
EXON				EXON
seq % * ssDNA%	0.000550503			seq % * ssDNA%	0.000550503
K*secs=	0.999449			K*secs=	0.999449
K	0.000154093			K	0.000154093
RUKA frequency	0.018			RUKA frequency	0.03
rcpDNA rate of reassociation relative to rate of scpDNA				rcpDNA rate of reassociation relative to rate of scpDNA
				genome size (Mb)	7100
				ruka genome sequence (Mbp)	213
				Number RUKA elements (Mil)	1.09231	1Million copies

## Sheet: g14ctg4-lg
start	649	6486			6.49	64.86
101	0	0	11064.1	15044.2	1	1		start	101	201	301	401	501	601	701	801	901	1001	1101	1201	1301	1401	1501	1601	1701	1801	1901	2001	2101	2201	2301	2401	2501	2601	2701	2801	2901	3001	3101	3201	3301	3401	3501	3601	3701	3801	3901	4001	4101
201	0	0	11064.1	15044.2	1	1		649	0	0	0	0	0	0	0	0	14.29	399.18	0.06	0	0	0	0	34.65	34.68	53.17	69.85	0	0	0	0	0.47	1	1	1.02	1	0.44	1.58	99.45	1.15	7.61	3.85	2.6	9.04	18.34	0	0.24	1.17	1.03
301	0	0	11064.1	15044.2	1	1		6486	0	0	0	0	0	0	0	0	17.33	452.43	0.05	0	0	0	0	16.21	15.16	40.05	71.87	1.01	1.58	1.07	1	1.16	1.93	1.01	1	1.03	1.01	1.32	76.81	0.66	5.29	2.84	4.55	11.51	19.42	0	0	0	0
401	0	0	11064.1	15044.2	1	1			11064.1	11064.1	11064.1	11064.1	11064.1	11064.1	11064.1	11064.1	11064.1	11064.1	11064.1	11064.1	11064.1	11064.1	11064.1	11064.1	11064.1	11064.1	11064.1	11064.1	11064.1	11064.1	11064.1	11064.1	11064.1	11064.1	11064.1	11064.1	11064.1	11064.1	11064.1	11064.1	11064.1	11064.1	11064.1	11064.1	11064.1	11064.1	11064.1	11064.1	11064.1
501	0	0	11064.1	15044.2	1	1			15044.2	15044.2	15044.2	15044.2	15044.2	15044.2	15044.2	15044.2	15044.2	15044.2	15044.2	15044.2	15044.2	15044.2	15044.2	15044.2	15044.2	15044.2	15044.2	15044.2	15044.2	15044.2	15044.2	15044.2	15044.2	15044.2	15044.2	15044.2	15044.2	15044.2	15044.2	15044.2	15044.2	15044.2	15044.2	15044.2	15044.2	15044.2	15044.2	15044.2	15044.2
601	0	0	11064.1	15044.2	1	1		6.49	1	1	1	1	1	1	1	1	1.00129	1.03608	1.00001	1	1	1	1	1.00313	1.00313	1.00481	1.00631	1	1	1	1	1.00004	1.00009	1.00009	1.00009	1.00009	1.00004	1.00014	1.00899	1.0001	1.00069	1.00035	1.00023	1.00082	1.00166	1	1.00002	1.00011	1.00009
701	0	0	11064.1	15044.2	1	1		64.86	1	1	1	1	1	1	1	1	1.00115	1.03007	1	1	1	1	1	1.00108	1.00101	1.00266	1.00478	1.00007	1.00011	1.00007	1.00007	1.00008	1.00013	1.00007	1.00007	1.00007	1.00007	1.00009	1.00511	1.00004	1.00035	1.00019	1.0003	1.00077	1.00129	1	1	1	1
801	0	0	11064.1	15044.2	1	1		cot69	0	0	0	0	0	0	0	0	3.93452	8.64451	0.0840643	0	0	0	0	5.15583	5.15704	5.75942	6.1467	0	0	0	0	0.555816	1	1	1.01436	1	0.526069	1.36737	6.65033	1.10434	3.10601	2.27798	1.848	3.32769	4.27352	0	0.31034	1.1177	1.02148
901	14.29	17.33	11064.1	15044.2	1.00129	1.00115		cot696	0	0	0	0	0	0	0	0	4.19613	8.82474	0.0703893	0	0	0	0	4.10518	4.01436	5.35931	6.18725	1.0072	1.36737	1.04963	1	1.11103	1.5509	1.0072	1	1.02148	1.0072	1.21412	6.28188	0.731183	2.65306	1.94111	2.47249	3.64501	4.35191	0	0	0	0
1001	399.18	452.43	11064.1	15044.2	1.03608	1.03007
1101	0.06	0.05	11064.1	15044.2	1.00001	1
1201	0	0	11064.1	15044.2	1	1
1301	0	0	11064.1	15044.2	1	1
1401	0	0	11064.1	15044.2	1	1
1501	0	0	11064.1	15044.2	1	1
1601	34.65	16.21	11064.1	15044.2	1.00313	1.00108
1701	34.68	15.16	11064.1	15044.2	1.00313	1.00101
1801	53.17	40.05	11064.1	15044.2	1.00481	1.00266
1901	69.85	71.87	11064.1	15044.2	1.00631	1.00478
2001	0	1.01	11064.1	15044.2	1	1.00007
2101	0	1.58	11064.1	15044.2	1	1.00011
2201	0	1.07	11064.1	15044.2	1	1.00007
2301	0	1	11064.1	15044.2	1	1.00007
2401	0.47	1.16	11064.1	15044.2	1.00004	1.00008
2501	1	1.93	11064.1	15044.2	1.00009	1.00013
2601	1	1.01	11064.1	15044.2	1.00009	1.00007
2701	1.02	1	11064.1	15044.2	1.00009	1.00007
2801	1	1.03	11064.1	15044.2	1.00009	1.00007
2901	0.44	1.01	11064.1	15044.2	1.00004	1.00007
3001	1.58	1.32	11064.1	15044.2	1.00014	1.00009
3101	99.45	76.81	11064.1	15044.2	1.00899	1.00511
3201	1.15	0.66	11064.1	15044.2	1.0001	1.00004
3301	7.61	5.29	11064.1	15044.2	1.00069	1.00035
3401	3.85	2.84	11064.1	15044.2	1.00035	1.00019
3501	2.6	4.55	11064.1	15044.2	1.00023	1.0003
3601	9.04	11.51	11064.1	15044.2	1.00082	1.00077
3701	18.34	19.42	11064.1	15044.2	1.00166	1.00129
3801	0	0	11064.1	15044.2	1	1
3901	0.24	0	11064.1	15044.2	1.00002	1
4001	1.17	0	11064.1	15044.2	1.00011	1
4101	1.03	0	11064.1	15044.2	1.00009	1
4201	1.02	0	11064.1	15044.2	1.00009	1
4301	1.02	0	11064.1	15044.2	1.00009	1
4401	0.78	0	11064.1	15044.2	1.00007	1
4501	0	0	11064.1	15044.2	1	1
4601	0	0	11064.1	15044.2	1	1
4701	0	0	11064.1	15044.2	1	1
4801	0	0.82	11064.1	15044.2	1	1.00005
4901	7.11	8.38	11064.1	15044.2	1.00064	1.00056
5001	724.58	588.54	11064.1	15044.2	1.06549	1.03912
5101	752.09	604.71	11064.1	15044.2	1.06798	1.0402
5201	15.73	13.98	11064.1	15044.2	1.00142	1.00093
5301	0	0	11064.1	15044.2	1	1
5401	0	0	11064.1	15044.2	1	1
5501	0	0	11064.1	15044.2	1	1
5601	0	0	11064.1	15044.2	1	1
5701	0	0	11064.1	15044.2	1	1
5801	0	0	11064.1	15044.2	1	1
5901	0	0	11064.1	15044.2	1	1
6001	0	0	11064.1	15044.2	1	1
6101	0	0	11064.1	15044.2	1	1
6201	0	0	11064.1	15044.2	1	1
6301	0	0	11064.1	15044.2	1	1
6401	0	0	11064.1	15044.2	1	1
6501	0	0	11064.1	15044.2	1	1
6601	0	0	11064.1	15044.2	1	1
6701	0	0	11064.1	15044.2	1	1
6801	0	0	11064.1	15044.2	1	1
6901	0	0	11064.1	15044.2	1	1
7001	0	0	11064.1	15044.2	1	1
7101	0.64	0	11064.1	15044.2	1.00006	1
7201	1.06	0	11064.1	15044.2	1.0001	1
7301	0.62	0	11064.1	15044.2	1.00006	1
7401	0	0	11064.1	15044.2	1	1
7501	0	0	11064.1	15044.2	1	1
7601	0	0	11064.1	15044.2	1	1
7701	0	0	11064.1	15044.2	1	1
7801	0	0	11064.1	15044.2	1	1
7901	0	0	11064.1	15044.2	1	1
8001	0	0	11064.1	15044.2	1	1
8101	0	0	11064.1	15044.2	1	1
8201	0	0	11064.1	15044.2	1	1
8301	0	0	11064.1	15044.2	1	1
8401	0	0	11064.1	15044.2	1	1
8501	1.26	0	11064.1	15044.2	1.00011	1
8601	1.56	0	11064.1	15044.2	1.00014	1
8701	0.35	0	11064.1	15044.2	1.00003	1
8801	0	0	11064.1	15044.2	1	1
8901	0.59	1.36	11064.1	15044.2	1.00005	1.00009
9001	1	1.56	11064.1	15044.2	1.00009	1.0001
9101	1.01	1	11064.1	15044.2	1.00009	1.00007
9201	0.48	1.73	11064.1	15044.2	1.00004	1.00011
9301	0	2	11064.1	15044.2	1	1.00013
9401	0	1.38	11064.1	15044.2	1	1.00009
9501	0	0.82	11064.1	15044.2	1	1.00005
9601	0.4	0	11064.1	15044.2	1.00004	1
9701	1.12	0	11064.1	15044.2	1.0001	1
9801	0.05	0	11064.1	15044.2	1	1
9901	0	0	11064.1	15044.2	1	1
10001	0	0	11064.1	15044.2	1	1
10101	0.7	0.9	11064.1	15044.2	1.00006	1.00006
10201	1.95	1.07	11064.1	15044.2	1.00018	1.00007
10301	1	0.79	11064.1	15044.2	1.00009	1.00005
10401	1.85	0	11064.1	15044.2	1.00017	1
10501	0.26	0	11064.1	15044.2	1.00002	1
10601	0	0	11064.1	15044.2	1	1
10701	0	0	11064.1	15044.2	1	1
10801	0	0.51	11064.1	15044.2	1	1.00003
10901	0	0	11064.1	15044.2	1	1
11001	0	0	11064.1	15044.2	1	1
11101	0	0	11064.1	15044.2	1	1
11201	1.26	1.28	11064.1	15044.2	1.00011	1.00009
11301	0	0	11064.1	15044.2	1	1
11401	0	0	11064.1	15044.2	1	1
11501	0	0	11064.1	15044.2	1	1
11601	0	0	11064.1	15044.2	1	1
11701	1.77	0	11064.1	15044.2	1.00016	1
11801	2	0	11064.1	15044.2	1.00018	1
11901	1.68	0	11064.1	15044.2	1.00015	1
12001	0.39	0	11064.1	15044.2	1.00004	1
12101	25.99	28.5	11064.1	15044.2	1.00235	1.00189
12201	41.72	31.01	11064.1	15044.2	1.00377	1.00206
12301	14.49	8.94	11064.1	15044.2	1.00131	1.00059
12401	11.6	6.03	11064.1	15044.2	1.00105	1.0004
12501	17.75	6.12	11064.1	15044.2	1.0016	1.00041
12601	21.72	7.92	11064.1	15044.2	1.00196	1.00053
12701	14.04	7.21	11064.1	15044.2	1.00127	1.00048
12801	10.26	4.02	11064.1	15044.2	1.00093	1.00027
12901	14.34	6.4	11064.1	15044.2	1.0013	1.00043
13001	21.99	7.26	11064.1	15044.2	1.00199	1.00048
13101	22.45	7.61	11064.1	15044.2	1.00203	1.00051
13201	13.39	9.74	11064.1	15044.2	1.00121	1.00065
13301	3.48	9.57	11064.1	15044.2	1.00031	1.00064
13401	6.14	5.7	11064.1	15044.2	1.00055	1.00038
13501	13.13	2.2	11064.1	15044.2	1.00119	1.00015
13601	12.68	4.71	11064.1	15044.2	1.00115	1.00031
13701	11.49	4.7	11064.1	15044.2	1.00104	1.00031
13801	18.12	5.09	11064.1	15044.2	1.00164	1.00034
13901	14.12	5.03	11064.1	15044.2	1.00128	1.00033
14001	4.27	1.8	11064.1	15044.2	1.00039	1.00012
14101	0	0	11064.1	15044.2	1	1
14201	0	0	11064.1	15044.2	1	1
14301	17.01	8.05	11064.1	15044.2	1.00154	1.00054
14401	83.4	52.52	11064.1	15044.2	1.00754	1.00349
14501	103.97	68.97	11064.1	15044.2	1.0094	1.00458
14601	0	0	11064.1	15044.2	1	1
14701	0	0	11064.1	15044.2	1	1
14801	0	0	11064.1	15044.2	1	1
14901	0	0	11064.1	15044.2	1	1
15001	0	0	11064.1	15044.2	1	1
15101	1.62	1.14	11064.1	15044.2	1.00015	1.00008
15201	5.81	3.84	11064.1	15044.2	1.00053	1.00026
15301	0.04	1.05	11064.1	15044.2	1	1.00007
15401	1.22	1.71	11064.1	15044.2	1.00011	1.00011
15501	1.26	1.35	11064.1	15044.2	1.00011	1.00009
15601	1	0	11064.1	15044.2	1.00009	1
15701	1.01	0.99	11064.1	15044.2	1.00009	1.00007
15801	0.64	0.67	11064.1	15044.2	1.00006	1.00004
15901	1.05	0.54	11064.1	15044.2	1.00009	1.00004
16001	2.3	0.13	11064.1	15044.2	1.00021	1.00001
16101	5.21	3.47	11064.1	15044.2	1.00047	1.00023
16201	1.38	2.1	11064.1	15044.2	1.00012	1.00014
16301	7.29	9.79	11064.1	15044.2	1.00066	1.00065
16401	86.03	86.58	11064.1	15044.2	1.00778	1.00576
16501	20.07	20.91	11064.1	15044.2	1.00181	1.00139
16601	3.31	2.45	11064.1	15044.2	1.0003	1.00016
16701	0.04	0	11064.1	15044.2	1	1
16801	0.04	0.84	11064.1	15044.2	1	1.00006
16901	3.75	2.22	11064.1	15044.2	1.00034	1.00015
17001	0.94	0	11064.1	15044.2	1.00008	1
17101	88.04	73.83	11064.1	15044.2	1.00796	1.00491
17201	0	0	11064.1	15044.2	1	1
17301	0	0	11064.1	15044.2	1	1
17401	0	0	11064.1	15044.2	1	1
17501	0	0	11064.1	15044.2	1	1
17601	0	0	11064.1	15044.2	1	1
17701	0	0	11064.1	15044.2	1	1
17801	0	0	11064.1	15044.2	1	1
17901	0	0	11064.1	15044.2	1	1
18001	0	0.39	11064.1	15044.2	1	1.00003
18101	0	1.07	11064.1	15044.2	1	1.00007
18201	0	0.87	11064.1	15044.2	1	1.00006
18301	22.12	14.77	11064.1	15044.2	1.002	1.00098
18401	8.5	4.22	11064.1	15044.2	1.00077	1.00028
18501	0.23	0.82	11064.1	15044.2	1.00002	1.00005
18601	0.72	0.96	11064.1	15044.2	1.00007	1.00006
18701	3.17	5.78	11064.1	15044.2	1.00029	1.00038
18801	3.8	3.07	11064.1	15044.2	1.00034	1.0002
18901	1.84	0.7	11064.1	15044.2	1.00017	1.00005
19001	1.29	0	11064.1	15044.2	1.00012	1
19101	0.65	0.92	11064.1	15044.2	1.00006	1.00006
19201	2.4	4.38	11064.1	15044.2	1.00022	1.00029
19301	0	1.66	11064.1	15044.2	1	1.00011
19401	0	0.09	11064.1	15044.2	1	1.00001
19501	0	0.27	11064.1	15044.2	1	1.00002
19601	0.73	1.07	11064.1	15044.2	1.00007	1.00007
19701	0.02	0	11064.1	15044.2	1	1
19801	1.61	1.84	11064.1	15044.2	1.00015	1.00012
19901	4.76	4.28	11064.1	15044.2	1.00043	1.00028
20001	10.29	4.38	11064.1	15044.2	1.00093	1.00029
20101	6.59	1.92	11064.1	15044.2	1.0006	1.00013
20201	0	0	11064.1	15044.2	1	1
20301	0	0	11064.1	15044.2	1	1
20401	0	0	11064.1	15044.2	1	1
20501	0	0	11064.1	15044.2	1	1
20601	1.04	0	11064.1	15044.2	1.00009	1
20701	0.62	0	11064.1	15044.2	1.00006	1
20801	0	0	11064.1	15044.2	1	1
20901	0	0	11064.1	15044.2	1	1
21001	0	0	11064.1	15044.2	1	1
21101	0	0	11064.1	15044.2	1	1
21201	0	0	11064.1	15044.2	1	1
21301	0	0	11064.1	15044.2	1	1
21401	0	0.86	11064.1	15044.2	1	1.00006
21501	0	1.01	11064.1	15044.2	1	1.00007
21601	0	0	11064.1	15044.2	1	1
21701	0	0	11064.1	15044.2	1	1
21801	4.09	1.67	11064.1	15044.2	1.00037	1.00011
21901	13.55	7.33	11064.1	15044.2	1.00122	1.00049
22001	11.75	10.43	11064.1	15044.2	1.00106	1.00069
22101	3.95	2.99	11064.1	15044.2	1.00036	1.0002
22201	1.07	0	11064.1	15044.2	1.0001	1
22301	0.55	0	11064.1	15044.2	1.00005	1
22401	1.54	1.08	11064.1	15044.2	1.00014	1.00007
22501	2.96	1.21	11064.1	15044.2	1.00027	1.00008
22601	4.45	4.96	11064.1	15044.2	1.0004	1.00033
22701	8.04	8.18	11064.1	15044.2	1.00073	1.00054
22801	29.2	20.21	11064.1	15044.2	1.00264	1.00134
22901	1.02	1.21	11064.1	15044.2	1.00009	1.00008
23001	0	0	11064.1	15044.2	1	1
23101	0	0	11064.1	15044.2	1	1
23201	0	0	11064.1	15044.2	1	1
23301	0	0.02	11064.1	15044.2	1	1
23401	42.35	36.95	11064.1	15044.2	1.00383	1.00246
23501	0	0.51	11064.1	15044.2	1	1.00003
23601	21	13.72	11064.1	15044.2	1.0019	1.00091
23701	31.54	23.79	11064.1	15044.2	1.00285	1.00158
23801	0.56	1.18	11064.1	15044.2	1.00005	1.00008
23901	0	0	11064.1	15044.2	1	1
24001	0	0	11064.1	15044.2	1	1
24101	0	0.7	11064.1	15044.2	1	1.00005
24201	0	0.06	11064.1	15044.2	1	1
24301	0	0	11064.1	15044.2	1	1
24401	0	0	11064.1	15044.2	1	1
24501	0	0	11064.1	15044.2	1	1
24601	0	0	11064.1	15044.2	1	1
24701	0	0	11064.1	15044.2	1	1
24801	0.46	0	11064.1	15044.2	1.00004	1
24901	0.75	0	11064.1	15044.2	1.00007	1
25001	0	0	11064.1	15044.2	1	1
25101	0	0	11064.1	15044.2	1	1
25201	0.48	0	11064.1	15044.2	1.00004	1
25301	0.8	0	11064.1	15044.2	1.00007	1
25401	0	0	11064.1	15044.2	1	1
25501	0	0.71	11064.1	15044.2	1	1.00005
25601	0.52	1.09	11064.1	15044.2	1.00005	1.00007
25701	2.14	0.76	11064.1	15044.2	1.00019	1.00005
25801	2.86	0	11064.1	15044.2	1.00026	1
25901	2.02	0	11064.1	15044.2	1.00018	1
26001	0	0	11064.1	15044.2	1	1
26101	0	0	11064.1	15044.2	1	1
26201	0	0	11064.1	15044.2	1	1
26301	0	0	11064.1	15044.2	1	1
26401	0	0	11064.1	15044.2	1	1
26501	0.91	0.18	11064.1	15044.2	1.00008	1.00001
26601	1.36	0.26	11064.1	15044.2	1.00012	1.00002
26701	0	0	11064.1	15044.2	1	1
26801	0	0	11064.1	15044.2	1	1
26901	0	0	11064.1	15044.2	1	1
27001	0	2.82	11064.1	15044.2	1	1.00019
27101	0	6.12	11064.1	15044.2	1	1.00041
27201	0	6.3	11064.1	15044.2	1	1.00042
27301	0.08	6.42	11064.1	15044.2	1.00001	1.00043
27401	1.07	0.35	11064.1	15044.2	1.0001	1.00002
27501	1.11	0	11064.1	15044.2	1.0001	1
27601	0.04	0	11064.1	15044.2	1	1
27701	0	0	11064.1	15044.2	1	1
27801	0	0	11064.1	15044.2	1	1
27901	2.07	1.08	11064.1	15044.2	1.00019	1.00007
28001	0.75	1.14	11064.1	15044.2	1.00007	1.00008
28101	0	0.19	11064.1	15044.2	1	1.00001
28201	0	0.84	11064.1	15044.2	1	1.00006
28301	2.14	2.61	11064.1	15044.2	1.00019	1.00017
28401	25.23	18.77	11064.1	15044.2	1.00228	1.00125
28501	5.71	4.18	11064.1	15044.2	1.00052	1.00028
28601	0	0	11064.1	15044.2	1	1
28701	37.48	28.35	11064.1	15044.2	1.00339	1.00188
28801	313.4	224.73	11064.1	15044.2	1.02833	1.01494
28901	143.71	102.2	11064.1	15044.2	1.01299	1.00679
29001	144.55	91.29	11064.1	15044.2	1.01306	1.00607
29101	22.64	14.08	11064.1	15044.2	1.00205	1.00094
29201	88.37	61.16	11064.1	15044.2	1.00799	1.00407
29301	7.1	5.74	11064.1	15044.2	1.00064	1.00038
29401	1.02	0	11064.1	15044.2	1.00009	1
29501	1.11	0	11064.1	15044.2	1.0001	1
29601	40.26	41.05	11064.1	15044.2	1.00364	1.00273
29701	8.61	10.02	11064.1	15044.2	1.00078	1.00067
29801	0	0	11064.1	15044.2	1	1
29901	0.04	0	11064.1	15044.2	1	1
30001	2	0	11064.1	15044.2	1.00018	1
30101	2	0.49	11064.1	15044.2	1.00018	1.00003
30201	1.4	1.32	11064.1	15044.2	1.00013	1.00009
30301	0	1	11064.1	15044.2	1	1.00007
30401	0	1	11064.1	15044.2	1	1.00007
30501	0	0.34	11064.1	15044.2	1	1.00002
30601	0	0	11064.1	15044.2	1	1
30701	0	0	11064.1	15044.2	1	1
30801	0	0	11064.1	15044.2	1	1
30901	0	0	11064.1	15044.2	1	1
31001	0	0	11064.1	15044.2	1	1
31101	0	0	11064.1	15044.2	1	1
31201	0	0	11064.1	15044.2	1	1
31301	0	0	11064.1	15044.2	1	1
31401	0	0	11064.1	15044.2	1	1
31501	0	0.46	11064.1	15044.2	1	1.00003
31601	0	0	11064.1	15044.2	1	1
31701	0	0	11064.1	15044.2	1	1
31801	5.1	4.16	11064.1	15044.2	1.00046	1.00028
31901	0.63	0.3	11064.1	15044.2	1.00006	1.00002
32001	2.39	2.46	11064.1	15044.2	1.00022	1.00016
32101	1.98	2.58	11064.1	15044.2	1.00018	1.00017
32201	0.45	1.68	11064.1	15044.2	1.00004	1.00011
32301	4.79	2.81	11064.1	15044.2	1.00043	1.00019
32401	6	4.59	11064.1	15044.2	1.00054	1.00031
32501	4.15	4.62	11064.1	15044.2	1.00038	1.00031
32601	2.39	0.35	11064.1	15044.2	1.00022	1.00002
32701	5.43	4.25	11064.1	15044.2	1.00049	1.00028
32801	2.9	5.13	11064.1	15044.2	1.00026	1.00034
32901	5.58	7.32	11064.1	15044.2	1.0005	1.00049
33001	7.94	4.27	11064.1	15044.2	1.00072	1.00028
33101	14.67	6.71	11064.1	15044.2	1.00133	1.00045
33201	9.68	4.43	11064.1	15044.2	1.00087	1.00029
33301	1.81	0.6	11064.1	15044.2	1.00016	1.00004
33401	0	0	11064.1	15044.2	1	1
33501	0	0	11064.1	15044.2	1	1
33601	0	0	11064.1	15044.2	1	1
33701	0	0	11064.1	15044.2	1	1
33801	0	0	11064.1	15044.2	1	1
33901	0	0	11064.1	15044.2	1	1
34001	0	0	11064.1	15044.2	1	1
34101	0	0	11064.1	15044.2	1	1
34201	0	0	11064.1	15044.2	1	1
34301	0	0.07	11064.1	15044.2	1	1
34401	0	1	11064.1	15044.2	1	1.00007
34501	0	0.05	11064.1	15044.2	1	1
34601	0	0	11064.1	15044.2	1	1
34701	0	0	11064.1	15044.2	1	1
34801	0.19	0.34	11064.1	15044.2	1.00002	1.00002
34901	1.04	1	11064.1	15044.2	1.00009	1.00007
35001	1.05	0.68	11064.1	15044.2	1.00009	1.00005
35101	0.62	0.1	11064.1	15044.2	1.00006	1.00001
35201	0	1.52	11064.1	15044.2	1	1.0001
35301	0	2.1	11064.1	15044.2	1	1.00014
35401	0	1.08	11064.1	15044.2	1	1.00007
35501	0	0	11064.1	15044.2	1	1
35601	0	0	11064.1	15044.2	1	1
35701	0	0	11064.1	15044.2	1	1
35801	0	0	11064.1	15044.2	1	1
35901	0.55	0.55	11064.1	15044.2	1.00005	1.00004
36001	0	0	11064.1	15044.2	1	1
36101	0	0	11064.1	15044.2	1	1
36201	0	0	11064.1	15044.2	1	1
36301	0	0	11064.1	15044.2	1	1
36401	0	0	11064.1	15044.2	1	1
36501	0	0	11064.1	15044.2	1	1
36601	0	0	11064.1	15044.2	1	1
36701	0	0	11064.1	15044.2	1	1
36801	0.82	0	11064.1	15044.2	1.00007	1
36901	2.14	1.76	11064.1	15044.2	1.00019	1.00012
37001	0.11	0.4	11064.1	15044.2	1.00001	1.00003
37101	0	0	11064.1	15044.2	1	1
37201	0	0.76	11064.1	15044.2	1	1.00005
37301	295.22	250.51	11064.1	15044.2	1.02668	1.01665
37401	1588.01	1372.88	11064.1	15044.2	1.14353	1.09126
37501	0.18	0	11064.1	15044.2	1.00002	1
37601	1.05	0	11064.1	15044.2	1.00009	1
37701	0.11	0.58	11064.1	15044.2	1.00001	1.00004
37801	0	0.69	11064.1	15044.2	1	1.00005
37901	0	0	11064.1	15044.2	1	1
38001	0	0	11064.1	15044.2	1	1
38101	0	0	11064.1	15044.2	1	1
38201	0	0	11064.1	15044.2	1	1
38301	0	0	11064.1	15044.2	1	1
38401	0	0	11064.1	15044.2	1	1
38501	0	0	11064.1	15044.2	1	1
38601	0	0	11064.1	15044.2	1	1
38701	0	0	11064.1	15044.2	1	1
38801	0	0	11064.1	15044.2	1	1
38901	1.79	2.2	11064.1	15044.2	1.00016	1.00015
39001	0	0.94	11064.1	15044.2	1	1.00006
39101	0	2.17	11064.1	15044.2	1	1.00014
39201	0	0	11064.1	15044.2	1	1
39301	0	0	11064.1	15044.2	1	1
39401	0	0	11064.1	15044.2	1	1
39501	0	0	11064.1	15044.2	1	1
39601	0.38	0	11064.1	15044.2	1.00003	1
39701	1	0.76	11064.1	15044.2	1.00009	1.00005
39801	1	0.87	11064.1	15044.2	1.00009	1.00006
39901	1	0	11064.1	15044.2	1.00009	1
40001	0.23	0	11064.1	15044.2	1.00002	1
40101	0	0	11064.1	15044.2	1	1
40201	0	0	11064.1	15044.2	1	1
40301	0	0	11064.1	15044.2	1	1
40401	0	0	11064.1	15044.2	1	1
40501	0	0	11064.1	15044.2	1	1
40601	0	0	11064.1	15044.2	1	1
40701	0	0	11064.1	15044.2	1	1
40801	0	0	11064.1	15044.2	1	1
40901	0	0	11064.1	15044.2	1	1
41001	0.78	0	11064.1	15044.2	1.00007	1
41101	1	0	11064.1	15044.2	1.00009	1
41201	1	0	11064.1	15044.2	1.00009	1
41301	0.99	0	11064.1	15044.2	1.00009	1
41401	0.13	0	11064.1	15044.2	1.00001	1
41501	1	0	11064.1	15044.2	1.00009	1
41601	1.03	0	11064.1	15044.2	1.00009	1
41701	1.05	0	11064.1	15044.2	1.00009	1
41801	1.01	0	11064.1	15044.2	1.00009	1
41901	0.2	0	11064.1	15044.2	1.00002	1
42001	0	0.76	11064.1	15044.2	1	1.00005
42101	0	2.04	11064.1	15044.2	1	1.00014
42201	0	2.1	11064.1	15044.2	1	1.00014
42301	0.75	1.71	11064.1	15044.2	1.00007	1.00011
42401	1.03	1.51	11064.1	15044.2	1.00009	1.0001
42501	1.06	0	11064.1	15044.2	1.0001	1
42601	1.02	0	11064.1	15044.2	1.00009	1
42701	0.44	0.1	11064.1	15044.2	1.00004	1.00001
42801	0.22	1.04	11064.1	15044.2	1.00002	1.00007
42901	1.28	4.26	11064.1	15044.2	1.00012	1.00028
43001	8.46	7.77	11064.1	15044.2	1.00076	1.00052
43101	9.23	8.79	11064.1	15044.2	1.00083	1.00058
43201	25.74	20.27	11064.1	15044.2	1.00233	1.00135
43301	33.85	24.54	11064.1	15044.2	1.00306	1.00163
43401	1.94	2.36	11064.1	15044.2	1.00018	1.00016
43501	2.96	5.03	11064.1	15044.2	1.00027	1.00033
43601	1.45	1.99	11064.1	15044.2	1.00013	1.00013
43701	0	0	11064.1	15044.2	1	1
43801	0	0	11064.1	15044.2	1	1
43901	0	0	11064.1	15044.2	1	1
44001	0	0	11064.1	15044.2	1	1
44101	0	0	11064.1	15044.2	1	1
44201	0	0	11064.1	15044.2	1	1
44301	0	0	11064.1	15044.2	1	1
44401	0	0	11064.1	15044.2	1	1
44501	0	0	11064.1	15044.2	1	1
44601	0	0	11064.1	15044.2	1	1
44701	0	0.06	11064.1	15044.2	1	1
44801	0.46	1.87	11064.1	15044.2	1.00004	1.00012
44901	0	1	11064.1	15044.2	1	1.00007
45001	0	1.63	11064.1	15044.2	1	1.00011
45101	0	1.51	11064.1	15044.2	1	1.0001
45201	0	0	11064.1	15044.2	1	1
45301	0	0	11064.1	15044.2	1	1
45401	0	0.18	11064.1	15044.2	1	1.00001
45501	0	1.02	11064.1	15044.2	1	1.00007
45601	0	1	11064.1	15044.2	1	1.00007
45701	0	0.18	11064.1	15044.2	1	1.00001
45801	0	0	11064.1	15044.2	1	1
45901	0	0	11064.1	15044.2	1	1
46001	0	0	11064.1	15044.2	1	1
46101	0	0	11064.1	15044.2	1	1
46201	0	0	11064.1	15044.2	1	1
46301	0	0	11064.1	15044.2	1	1
46401	0	0	11064.1	15044.2	1	1
46501	0	0	11064.1	15044.2	1	1
46601	0	0	11064.1	15044.2	1	1
46701	0	0	11064.1	15044.2	1	1
46801	0.24	0.59	11064.1	15044.2	1.00002	1.00004
46901	5.17	4.7	11064.1	15044.2	1.00047	1.00031
47001	21.42	17.25	11064.1	15044.2	1.00194	1.00115
47101	11.66	14.49	11064.1	15044.2	1.00105	1.00096
47201	1.64	2.36	11064.1	15044.2	1.00015	1.00016
47301	0	0	11064.1	15044.2	1	1
47401	0	0	11064.1	15044.2	1	1
47501	0	0	11064.1	15044.2	1	1
47601	0	0	11064.1	15044.2	1	1
47701	0.1	0	11064.1	15044.2	1.00001	1
47801	1	0	11064.1	15044.2	1.00009	1
47901	2.17	0.51	11064.1	15044.2	1.0002	1.00003
48001	6.35	5.11	11064.1	15044.2	1.00057	1.00034
48101	3.05	2.54	11064.1	15044.2	1.00028	1.00017
48201	1	0	11064.1	15044.2	1.00009	1
48301	0.45	0	11064.1	15044.2	1.00004	1
48401	0	0	11064.1	15044.2	1	1
48501	0	0	11064.1	15044.2	1	1
48601	0	0	11064.1	15044.2	1	1
48701	0	0	11064.1	15044.2	1	1
48801	0	0	11064.1	15044.2	1	1
48901	0	0	11064.1	15044.2	1	1
49001	2.69	2.71	11064.1	15044.2	1.00024	1.00018
49101	11.18	15.74	11064.1	15044.2	1.00101	1.00105
49201	2.09	2.99	11064.1	15044.2	1.00019	1.0002
49301	1.02	0	11064.1	15044.2	1.00009	1
49401	0.04	1.01	11064.1	15044.2	1	1.00007
49501	0	0.21	11064.1	15044.2	1	1.00001
49601	0	0	11064.1	15044.2	1	1
49701	0	0	11064.1	15044.2	1	1
49801	0	0	11064.1	15044.2	1	1
49901	21.08	13.44	11064.1	15044.2	1.00191	1.00089
50001	2.55	6.89	11064.1	15044.2	1.00023	1.00046
50101	5.18	5.75	11064.1	15044.2	1.00047	1.00038
50201	4.81	6.25	11064.1	15044.2	1.00043	1.00042
50301	4.98	6	11064.1	15044.2	1.00045	1.0004
50401	223.67	200.56	11064.1	15044.2	1.02022	1.01333
50501	323.19	273.48	11064.1	15044.2	1.02921	1.01818
50601	79.19	77.71	11064.1	15044.2	1.00716	1.00517
50701	2.37	2.38	11064.1	15044.2	1.00021	1.00016
50801	8.54	1.54	11064.1	15044.2	1.00077	1.0001
50901	3.37	3.57	11064.1	15044.2	1.0003	1.00024
51001	4.14	2.3	11064.1	15044.2	1.00037	1.00015
51101	8.89	4.81	11064.1	15044.2	1.0008	1.00032
51201	42.06	25.4	11064.1	15044.2	1.0038	1.00169
51301	6.17	3.74	11064.1	15044.2	1.00056	1.00025
51401	0	0	11064.1	15044.2	1	1
51501	0	0	11064.1	15044.2	1	1
51601	0	0	11064.1	15044.2	1	1
51701	0	0	11064.1	15044.2	1	1
51801	0	0	11064.1	15044.2	1	1
51901	0	0	11064.1	15044.2	1	1
52001	0	0	11064.1	15044.2	1	1
52101	0	0	11064.1	15044.2	1	1
52201	0	0	11064.1	15044.2	1	1
52301	0	0	11064.1	15044.2	1	1
52401	0.91	0	11064.1	15044.2	1.00008	1
52501	3.03	0	11064.1	15044.2	1.00027	1
52601	2.39	0	11064.1	15044.2	1.00022	1
52701	2	0	11064.1	15044.2	1.00018	1
52801	1.03	0	11064.1	15044.2	1.00009	1
52901	0	0	11064.1	15044.2	1	1
53001	0	0	11064.1	15044.2	1	1
53101	0.02	0	11064.1	15044.2	1	1
53201	1	0	11064.1	15044.2	1.00009	1
53301	1	0	11064.1	15044.2	1.00009	1
53401	0.19	0	11064.1	15044.2	1.00002	1
53501	0.87	0	11064.1	15044.2	1.00008	1
53601	1.01	0	11064.1	15044.2	1.00009	1
53701	1.02	0	11064.1	15044.2	1.00009	1
53801	0	0	11064.1	15044.2	1	1
53901	0	0	11064.1	15044.2	1	1
54001	0	0	11064.1	15044.2	1	1
54101	0	0.67	11064.1	15044.2	1	1.00004
54201	1.96	0.82	11064.1	15044.2	1.00018	1.00005
54301	3	0	11064.1	15044.2	1.00027	1
54401	2.69	1.8	11064.1	15044.2	1.00024	1.00012
54501	0.06	0.38	11064.1	15044.2	1.00001	1.00003
54601	0	0	11064.1	15044.2	1	1
54701	0	0.44	11064.1	15044.2	1	1.00003
54801	0.82	0.2	11064.1	15044.2	1.00007	1.00001
54901	1.11	1.58	11064.1	15044.2	1.0001	1.00011
55001	18.42	13.8	11064.1	15044.2	1.00166	1.00092
55101	6.78	5.37	11064.1	15044.2	1.00061	1.00036
55201	0	0	11064.1	15044.2	1	1
55301	0	0	11064.1	15044.2	1	1
55401	0	0.95	11064.1	15044.2	1	1.00006
55501	0	0.66	11064.1	15044.2	1	1.00004
55601	0.11	0.44	11064.1	15044.2	1.00001	1.00003
55701	1	0.57	11064.1	15044.2	1.00009	1.00004
55801	1.01	0	11064.1	15044.2	1.00009	1
55901	0.33	0	11064.1	15044.2	1.00003	1
56001	0	1.59	11064.1	15044.2	1	1.00011
56101	0	1.04	11064.1	15044.2	1	1.00007
56201	1.12	0.2	11064.1	15044.2	1.0001	1.00001
56301	1	0	11064.1	15044.2	1.00009	1
56401	1.56	0	11064.1	15044.2	1.00014	1
56501	2.91	0.98	11064.1	15044.2	1.00026	1.00007
56601	10.45	9.87	11064.1	15044.2	1.00094	1.00066
56701	11.6	9.52	11064.1	15044.2	1.00105	1.00063
56801	0.18	0.64	11064.1	15044.2	1.00002	1.00004
56901	0	0	11064.1	15044.2	1	1
57001	0	0	11064.1	15044.2	1	1
57101	0	0	11064.1	15044.2	1	1
57201	0	0	11064.1	15044.2	1	1
57301	0.28	0	11064.1	15044.2	1.00003	1
57401	1.27	0	11064.1	15044.2	1.00011	1
57501	2.67	0.7	11064.1	15044.2	1.00024	1.00005
57601	17.55	14.7	11064.1	15044.2	1.00159	1.00098
57701	9.09	7.77	11064.1	15044.2	1.00082	1.00052
57801	6.6	7.11	11064.1	15044.2	1.0006	1.00047
57901	34.18	27.45	11064.1	15044.2	1.00309	1.00182
58001	3.56	1.57	11064.1	15044.2	1.00032	1.0001
58101	3.5	2.08	11064.1	15044.2	1.00032	1.00014
58201	11.32	5.17	11064.1	15044.2	1.00102	1.00034
58301	0.07	0	11064.1	15044.2	1.00001	1
58401	0	0	11064.1	15044.2	1	1
58501	0	0	11064.1	15044.2	1	1
58601	0	0	11064.1	15044.2	1	1
58701	0	0	11064.1	15044.2	1	1
58801	0	0	11064.1	15044.2	1	1
58901	0	0	11064.1	15044.2	1	1
59001	0.05	0	11064.1	15044.2	1	1
59101	2.02	0.09	11064.1	15044.2	1.00018	1.00001
59201	2	1.11	11064.1	15044.2	1.00018	1.00007
59301	2	0.3	11064.1	15044.2	1.00018	1.00002
59401	1.37	0	11064.1	15044.2	1.00012	1
59501	0.21	0	11064.1	15044.2	1.00002	1
59601	1	0	11064.1	15044.2	1.00009	1
59701	0.76	0	11064.1	15044.2	1.00007	1
59801	0	0	11064.1	15044.2	1	1
59901	0	0	11064.1	15044.2	1	1
60001	2.61	2.32	11064.1	15044.2	1.00024	1.00015
60101	133.37	118.83	11064.1	15044.2	1.01205	1.0079
60201	4.99	2.72	11064.1	15044.2	1.00045	1.00018
60301	35.71	17.76	11064.1	15044.2	1.00323	1.00118
60401	13.03	9.53	11064.1	15044.2	1.00118	1.00063
60501	2.07	1.84	11064.1	15044.2	1.00019	1.00012
60601	1.17	0.96	11064.1	15044.2	1.00011	1.00006
60701	0	0	11064.1	15044.2	1	1
60801	0	0	11064.1	15044.2	1	1
60901	0	0	11064.1	15044.2	1	1
61001	0	0	11064.1	15044.2	1	1
61101	0	0	11064.1	15044.2	1	1
61201	0	0	11064.1	15044.2	1	1
61301	0	0.56	11064.1	15044.2	1	1.00004
61401	0.98	1.47	11064.1	15044.2	1.00009	1.0001
61501	0.06	1.01	11064.1	15044.2	1.00001	1.00007
61601	0.48	1.17	11064.1	15044.2	1.00004	1.00008
61701	0	0.19	11064.1	15044.2	1	1.00001
61801	0	0	11064.1	15044.2	1	1
61901	1.49	0	11064.1	15044.2	1.00013	1
62001	0	0	11064.1	15044.2	1	1
62101	0	0	11064.1	15044.2	1	1
62201	1.85	0.88	11064.1	15044.2	1.00017	1.00006
62301	0	0	11064.1	15044.2	1	1
62401	0	0	11064.1	15044.2	1	1
62501	0	0	11064.1	15044.2	1	1
62601	0	0	11064.1	15044.2	1	1
62701	0.86	0.83	11064.1	15044.2	1.00008	1.00006
62801	1.07	1.03	11064.1	15044.2	1.0001	1.00007
62901	0.74	0.27	11064.1	15044.2	1.00007	1.00002
63001	0	0	11064.1	15044.2	1	1
63101	5.36	5.86	11064.1	15044.2	1.00048	1.00039
63201	11.76	6.47	11064.1	15044.2	1.00106	1.00043
63301	4.53	2.4	11064.1	15044.2	1.00041	1.00016
63401	1.31	0.89	11064.1	15044.2	1.00012	1.00006
63501	1.12	0.57	11064.1	15044.2	1.0001	1.00004
63601	0	0	11064.1	15044.2	1	1
63701	0.81	0.68	11064.1	15044.2	1.00007	1.00005
63801	0	0	11064.1	15044.2	1	1
63901	0	0	11064.1	15044.2	1	1
64001	0	0	11064.1	15044.2	1	1
64101	0	0.96	11064.1	15044.2	1	1.00006
64201	0	1.04	11064.1	15044.2	1	1.00007
64301	0	2.01	11064.1	15044.2	1	1.00013
64401	0	1.88	11064.1	15044.2	1	1.00012
64501	0	2	11064.1	15044.2	1	1.00013
64601	0	1.14	11064.1	15044.2	1	1.00008
64701	0	0.35	11064.1	15044.2	1	1.00002
64801	0	0	11064.1	15044.2	1	1
64901	0	0	11064.1	15044.2	1	1
65001	0	0	11064.1	15044.2	1	1
65101	0	0	11064.1	15044.2	1	1
65201	0	0.98	11064.1	15044.2	1	1.00007
65301	0	1.05	11064.1	15044.2	1	1.00007
65401	0	1.06	11064.1	15044.2	1	1.00007
65501	0	0.57	11064.1	15044.2	1	1.00004
65601	0.41	0	11064.1	15044.2	1.00004	1
65701	0.87	0	11064.1	15044.2	1.00008	1
65801	1.03	0.84	11064.1	15044.2	1.00009	1.00006
65901	1.01	1.83	11064.1	15044.2	1.00009	1.00012
66001	1.02	1.16	11064.1	15044.2	1.00009	1.00008
66101	0.3	1.04	11064.1	15044.2	1.00003	1.00007
66201	0	0.88	11064.1	15044.2	1	1.00006
66301	0	0	11064.1	15044.2	1	1
66401	0	0	11064.1	15044.2	1	1
66501	0	0	11064.1	15044.2	1	1
66601	0.56	0	11064.1	15044.2	1.00005	1
66701	1.43	0	11064.1	15044.2	1.00013	1
66801	2.06	0	11064.1	15044.2	1.00019	1
66901	0.73	0	11064.1	15044.2	1.00007	1
67001	0.65	0	11064.1	15044.2	1.00006	1
67101	0.02	0.86	11064.1	15044.2	1	1.00006
67201	1.5	0.7	11064.1	15044.2	1.00014	1.00005
67301	2	0	11064.1	15044.2	1.00018	1
67401	2.32	0	11064.1	15044.2	1.00021	1
67501	3.46	0	11064.1	15044.2	1.00031	1
67601	1.5	4.33	11064.1	15044.2	1.00014	1.00029
67701	54.95	64.49	11064.1	15044.2	1.00497	1.00429
67801	1.65	2.04	11064.1	15044.2	1.00015	1.00014
67901	1.82	1.6	11064.1	15044.2	1.00016	1.00011
68001	2.02	2.2	11064.1	15044.2	1.00018	1.00015
68101	1.13	1.02	11064.1	15044.2	1.0001	1.00007
68201	0.46	1.03	11064.1	15044.2	1.00004	1.00007
68301	0.48	0.86	11064.1	15044.2	1.00004	1.00006
68401	2	0.65	11064.1	15044.2	1.00018	1.00004
68501	0.74	1.24	11064.1	15044.2	1.00007	1.00008
68601	0.15	1.55	11064.1	15044.2	1.00001	1.0001
68701	1	1	11064.1	15044.2	1.00009	1.00007
68801	0.45	1.09	11064.1	15044.2	1.00004	1.00007
68901	0	1.13	11064.1	15044.2	1	1.00008
69001	0	1	11064.1	15044.2	1	1.00007
69101	0	1	11064.1	15044.2	1	1.00007
69201	0.68	0.3	11064.1	15044.2	1.00006	1.00002
69301	0.8	0	11064.1	15044.2	1.00007	1
69401	0	0	11064.1	15044.2	1	1
69501	0	0	11064.1	15044.2	1	1
69601	0	0	11064.1	15044.2	1	1
69701	4.42	2.93	11064.1	15044.2	1.0004	1.00019
69801	0.66	0.09	11064.1	15044.2	1.00006	1.00001
69901	0	1.01	11064.1	15044.2	1	1.00007
70001	6.32	8.7	11064.1	15044.2	1.00057	1.00058
70101	0.14	0.95	11064.1	15044.2	1.00001	1.00006
70201	31.25	28.18	11064.1	15044.2	1.00282	1.00187
70301	27.15	25.99	11064.1	15044.2	1.00245	1.00173
70401	0.1	1.66	11064.1	15044.2	1.00001	1.00011
70501	2.98	3.48	11064.1	15044.2	1.00027	1.00023
70601	2.17	4.04	11064.1	15044.2	1.0002	1.00027
70701	6.67	14.79	11064.1	15044.2	1.0006	1.00098
70801	12.02	7.2	11064.1	15044.2	1.00109	1.00048
70901	8.77	7.89	11064.1	15044.2	1.00079	1.00052
71001	19.9	16.55	11064.1	15044.2	1.0018	1.0011
71101	1.53	3.37	11064.1	15044.2	1.00014	1.00022
71201	0.6	0	11064.1	15044.2	1.00005	1
71301	9.32	5.74	11064.1	15044.2	1.00084	1.00038
71401	0.22	0.18	11064.1	15044.2	1.00002	1.00001
71501	8.08	7.59	11064.1	15044.2	1.00073	1.0005
71601	17.66	17.89	11064.1	15044.2	1.0016	1.00119
71701	1.34	0	11064.1	15044.2	1.00012	1
71801	1.97	0	11064.1	15044.2	1.00018	1
71901	2.52	0	11064.1	15044.2	1.00023	1
72001	3	0	11064.1	15044.2	1.00027	1
72101	3.7	0	11064.1	15044.2	1.00033	1
72201	4	0	11064.1	15044.2	1.00036	1
72301	2.62	0	11064.1	15044.2	1.00024	1
72401	2	0	11064.1	15044.2	1.00018	1
72501	0.2	0	11064.1	15044.2	1.00002	1
72601	0	0.96	11064.1	15044.2	1	1.00006
72701	0	0.07	11064.1	15044.2	1	1
72801	0	0	11064.1	15044.2	1	1
72901	0.95	0	11064.1	15044.2	1.00009	1
73001	0	0	11064.1	15044.2	1	1
73101	0	0	11064.1	15044.2	1	1
73201	0	0	11064.1	15044.2	1	1
73301	0	0	11064.1	15044.2	1	1
73401	0	0	11064.1	15044.2	1	1
73501	0	0	11064.1	15044.2	1	1
73601	0	0	11064.1	15044.2	1	1
73701	0.09	0.06	11064.1	15044.2	1.00001	1
73801	1.06	1.42	11064.1	15044.2	1.0001	1.00009
73901	0.2	0	11064.1	15044.2	1.00002	1
74001	0	0	11064.1	15044.2	1	1
74101	0	0	11064.1	15044.2	1	1
74201	0	0	11064.1	15044.2	1	1
74301	0	0	11064.1	15044.2	1	1
74401	0	0	11064.1	15044.2	1	1
74501	0.68	0	11064.1	15044.2	1.00006	1
74601	1.03	0	11064.1	15044.2	1.00009	1
74701	1.01	0	11064.1	15044.2	1.00009	1
74801	0.78	0	11064.1	15044.2	1.00007	1
74901	0	0	11064.1	15044.2	1	1
75001	0	0	11064.1	15044.2	1	1
75101	16.34	12.1	11064.1	15044.2	1.00148	1.0008
75201	3.49	2.3	11064.1	15044.2	1.00032	1.00015
75301	3.84	3.2	11064.1	15044.2	1.00035	1.00021
75401	0	0.61	11064.1	15044.2	1	1.00004
75501	9.73	5.32	11064.1	15044.2	1.00088	1.00035
75601	12.02	8.38	11064.1	15044.2	1.00109	1.00056
75701	0.95	1	11064.1	15044.2	1.00009	1.00007
75801	1.01	1.01	11064.1	15044.2	1.00009	1.00007
75901	1.01	0.76	11064.1	15044.2	1.00009	1.00005
76001	1.67	1.79	11064.1	15044.2	1.00015	1.00012
76101	0.33	2.34	11064.1	15044.2	1.00003	1.00016
76201	0	1.11	11064.1	15044.2	1	1.00007
76301	0	1.78	11064.1	15044.2	1	1.00012
76401	0.48	1.71	11064.1	15044.2	1.00004	1.00011
76501	0.42	1.45	11064.1	15044.2	1.00004	1.0001
76601	0	1.33	11064.1	15044.2	1	1.00009
76701	0.9	1	11064.1	15044.2	1.00008	1.00007
76801	1	1	11064.1	15044.2	1.00009	1.00007
76901	0.58	1.53	11064.1	15044.2	1.00005	1.0001
77001	1.64	1.28	11064.1	15044.2	1.00015	1.00009
77101	2	1	11064.1	15044.2	1.00018	1.00007
77201	2.82	1	11064.1	15044.2	1.00025	1.00007
77301	2.3	0.63	11064.1	15044.2	1.00021	1.00004
77401	1.17	0.76	11064.1	15044.2	1.00011	1.00005
77501	2	1	11064.1	15044.2	1.00018	1.00007
77601	1.13	0.45	11064.1	15044.2	1.0001	1.00003
77701	0.78	0	11064.1	15044.2	1.00007	1
77801	1.55	0	11064.1	15044.2	1.00014	1
77901	0.86	0	11064.1	15044.2	1.00008	1
78001	0	0	11064.1	15044.2	1	1
78101	0	0.69	11064.1	15044.2	1	1.00005
78201	0	0	11064.1	15044.2	1	1
78301	0	0.27	11064.1	15044.2	1	1.00002
78401	0	1.01	11064.1	15044.2	1	1.00007
78501	0	1.01	11064.1	15044.2	1	1.00007
78601	0.07	1.01	11064.1	15044.2	1.00001	1.00007
78701	1	0.92	11064.1	15044.2	1.00009	1.00006
78801	1	0.04	11064.1	15044.2	1.00009	1
78901	1	1.47	11064.1	15044.2	1.00009	1.0001
79001	0.39	2	11064.1	15044.2	1.00004	1.00013
79101	0.35	2.12	11064.1	15044.2	1.00003	1.00014
79201	1	1.24	11064.1	15044.2	1.00009	1.00008
79301	1.01	1	11064.1	15044.2	1.00009	1.00007
79401	1.5	1.21	11064.1	15044.2	1.00014	1.00008
79501	1.17	1	11064.1	15044.2	1.00011	1.00007
79601	0.23	1.02	11064.1	15044.2	1.00002	1.00007
79701	1.5	0.69	11064.1	15044.2	1.00014	1.00005
79801	2.02	1	11064.1	15044.2	1.00018	1.00007
79901	1.9	1	11064.1	15044.2	1.00017	1.00007
80001	0.7	1.68	11064.1	15044.2	1.00006	1.00011
80101	1.05	3.06	11064.1	15044.2	1.00009	1.0002
80201	2.81	2.9	11064.1	15044.2	1.00025	1.00019
80301	2.21	1.82	11064.1	15044.2	1.0002	1.00012
80401	1.7	0	11064.1	15044.2	1.00015	1
80501	1.96	1.13	11064.1	15044.2	1.00018	1.00008
80601	2.32	2	11064.1	15044.2	1.00021	1.00013
80701	3	2.45	11064.1	15044.2	1.00027	1.00016
80801	2.78	1.07	11064.1	15044.2	1.00025	1.00007
80901	1	1.75	11064.1	15044.2	1.00009	1.00012
81001	0.63	1	11064.1	15044.2	1.00006	1.00007
81101	0	0.28	11064.1	15044.2	1	1.00002
81201	0.56	0	11064.1	15044.2	1.00005	1
81301	0.22	0	11064.1	15044.2	1.00002	1
81401	0	0	11064.1	15044.2	1	1
81501	0	0	11064.1	15044.2	1	1
81601	0	0.5	11064.1	15044.2	1	1.00003
81701	0	0.38	11064.1	15044.2	1	1.00003
81801	0	0	11064.1	15044.2	1	1
81901	0	0	11064.1	15044.2	1	1
82001	0	0	11064.1	15044.2	1	1
82101	0	0	11064.1	15044.2	1	1
82201	0	0	11064.1	15044.2	1	1
82301	0	0	11064.1	15044.2	1	1
82401	0	0	11064.1	15044.2	1	1
82501	0	0	11064.1	15044.2	1	1
82601	0	0	11064.1	15044.2	1	1
82701	0	0.13	11064.1	15044.2	1	1.00001
82801	0	0.71	11064.1	15044.2	1	1.00005
82901	0	1	11064.1	15044.2	1	1.00007
83001	0	1.35	11064.1	15044.2	1	1.00009
83101	0.01	1	11064.1	15044.2	1	1.00007
83201	1.01	1	11064.1	15044.2	1.00009	1.00007
83301	0.14	1	11064.1	15044.2	1.00001	1.00007
83401	0.05	1	11064.1	15044.2	1	1.00007
83501	1.01	0.08	11064.1	15044.2	1.00009	1.00001
83601	0.08	0	11064.1	15044.2	1.00001	1
83701	0	0	11064.1	15044.2	1	1
83801	14.6	12.44	11064.1	15044.2	1.00132	1.00083
83901	53.87	40.27	11064.1	15044.2	1.00487	1.00268
84001	88.75	79.64	11064.1	15044.2	1.00802	1.00529
84101	363.03	292.07	11064.1	15044.2	1.03281	1.01941
84201	1.48	0	11064.1	15044.2	1.00013	1
84301	1.19	0	11064.1	15044.2	1.00011	1
84401	1.19	0.16	11064.1	15044.2	1.00011	1.00001
84501	1.42	0.26	11064.1	15044.2	1.00013	1.00002
84601	2.02	1.01	11064.1	15044.2	1.00018	1.00007
84701	2	1.01	11064.1	15044.2	1.00018	1.00007
84801	1.1	0.4	11064.1	15044.2	1.0001	1.00003
84901	0	0	11064.1	15044.2	1	1
85001	0	0	11064.1	15044.2	1	1
85101	0.98	0.23	11064.1	15044.2	1.00009	1.00002
85201	1	1.26	11064.1	15044.2	1.00009	1.00008
85301	0.16	1.71	11064.1	15044.2	1.00001	1.00011
85401	2.32	1.09	11064.1	15044.2	1.00021	1.00007
85501	2.71	1.96	11064.1	15044.2	1.00024	1.00013
85601	2.51	0.71	11064.1	15044.2	1.00023	1.00005
85701	2.17	1	11064.1	15044.2	1.0002	1.00007
85801	0.85	1.01	11064.1	15044.2	1.00008	1.00007
85901	2.37	1.02	11064.1	15044.2	1.00021	1.00007
86001	1.4	0.13	11064.1	15044.2	1.00013	1.00001
86101	2.32	0.08	11064.1	15044.2	1.00021	1.00001
86201	3	0.84	11064.1	15044.2	1.00027	1.00006
86301	1.57	1.01	11064.1	15044.2	1.00014	1.00007
86401	0	1.32	11064.1	15044.2	1	1.00009
86501	0.08	1	11064.1	15044.2	1.00001	1.00007
86601	1.14	0.91	11064.1	15044.2	1.0001	1.00006
86701	0	0	11064.1	15044.2	1	1
86801	0	0	11064.1	15044.2	1	1
86901	0.22	0	11064.1	15044.2	1.00002	1
87001	1.01	0	11064.1	15044.2	1.00009	1
87101	0.9	0	11064.1	15044.2	1.00008	1
87201	0	0	11064.1	15044.2	1	1
87301	0	0.38	11064.1	15044.2	1	1.00003
87401	0	0.21	11064.1	15044.2	1	1.00001
87501	0	0	11064.1	15044.2	1	1
87601	0	0	11064.1	15044.2	1	1
87701	0	0	11064.1	15044.2	1	1
87801	0	0	11064.1	15044.2	1	1
87901	0	0	11064.1	15044.2	1	1
88001	0	0	11064.1	15044.2	1	1
88101	0	0	11064.1	15044.2	1	1
88201	0	0	11064.1	15044.2	1	1
88301	0	0	11064.1	15044.2	1	1
88401	0	0	11064.1	15044.2	1	1
88501	0.23	0	11064.1	15044.2	1.00002	1
88601	1.01	0	11064.1	15044.2	1.00009	1
88701	1.01	0	11064.1	15044.2	1.00009	1
88801	1	0	11064.1	15044.2	1.00009	1
88901	1	0	11064.1	15044.2	1.00009	1
89001	0.55	0.91	11064.1	15044.2	1.00005	1.00006
89101	0	1.01	11064.1	15044.2	1	1.00007
89201	0	1	11064.1	15044.2	1	1.00007
89301	0.1	0.56	11064.1	15044.2	1.00001	1.00004
89401	2.74	1.8	11064.1	15044.2	1.00025	1.00012
89501	2.81	2	11064.1	15044.2	1.00025	1.00013
89601	3.1	1.55	11064.1	15044.2	1.00028	1.0001
89701	2.04	1.93	11064.1	15044.2	1.00018	1.00013
89801	1.01	2	11064.1	15044.2	1.00009	1.00013
89901	1.55	1.6	11064.1	15044.2	1.00014	1.00011
90001	1.99	0.9	11064.1	15044.2	1.00018	1.00006
90101	2.93	0	11064.1	15044.2	1.00026	1
90201	1.96	0	11064.1	15044.2	1.00018	1
90301	0.4	0.12	11064.1	15044.2	1.00004	1.00001
90401	0.65	0.72	11064.1	15044.2	1.00006	1.00005
90501	0.53	0.89	11064.1	15044.2	1.00005	1.00006
90601	0	1.01	11064.1	15044.2	1	1.00007
90701	0	1.36	11064.1	15044.2	1	1.00009
90801	0.87	1.46	11064.1	15044.2	1.00008	1.0001
90901	1.62	1	11064.1	15044.2	1.00015	1.00007
91001	2.02	1	11064.1	15044.2	1.00018	1.00007
91101	1.08	1	11064.1	15044.2	1.0001	1.00007
91201	0.33	0	11064.1	15044.2	1.00003	1
91301	0.28	0.75	11064.1	15044.2	1.00003	1.00005
91401	1.51	1.01	11064.1	15044.2	1.00014	1.00007
91501	1.62	1.61	11064.1	15044.2	1.00015	1.00011
91601	0.68	2.49	11064.1	15044.2	1.00006	1.00017
91701	0	2.45	11064.1	15044.2	1	1.00016
91801	0	2	11064.1	15044.2	1	1.00013
91901	0.73	1.26	11064.1	15044.2	1.00007	1.00008
92001	0.72	0	11064.1	15044.2	1.00007	1
92101	2.92	0	11064.1	15044.2	1.00026	1
92201	3	0	11064.1	15044.2	1.00027	1
92301	0.78	0	11064.1	15044.2	1.00007	1
92401	0.96	0.82	11064.1	15044.2	1.00009	1.00005
92501	1.25	1.03	11064.1	15044.2	1.00011	1.00007
92601	1.01	1.53	11064.1	15044.2	1.00009	1.0001
92701	0.44	2.38	11064.1	15044.2	1.00004	1.00016
92801	0	2.08	11064.1	15044.2	1	1.00014
92901	0.57	0	11064.1	15044.2	1.00005	1
93001	1.86	0	11064.1	15044.2	1.00017	1
93101	1.82	0	11064.1	15044.2	1.00016	1
93201	1.01	0	11064.1	15044.2	1.00009	1
93301	0.75	0	11064.1	15044.2	1.00007	1
93401	1.11	1.33	11064.1	15044.2	1.0001	1.00009
93501	1.04	0.16	11064.1	15044.2	1.00009	1.00001
93601	0	0.58	11064.1	15044.2	1	1.00004
93701	0	0	11064.1	15044.2	1	1
93801	1.69	4.23	11064.1	15044.2	1.00015	1.00028
93901	0	0	11064.1	15044.2	1	1
94001	0.6	0	11064.1	15044.2	1.00005	1
94101	0.54	0.79	11064.1	15044.2	1.00005	1.00005
94201	1.51	1.25	11064.1	15044.2	1.00014	1.00008
94301	1.24	0.49	11064.1	15044.2	1.00011	1.00003
94401	0	0	11064.1	15044.2	1	1
94501	3.16	7.52	11064.1	15044.2	1.00029	1.0005
94601	0	1.04	11064.1	15044.2	1	1.00007
94701	1.06	0.41	11064.1	15044.2	1.0001	1.00003
94801	0.18	0.05	11064.1	15044.2	1.00002	1
94901	2.84	1.77	11064.1	15044.2	1.00026	1.00012
95001	40.27	35.7	11064.1	15044.2	1.00364	1.00237
95101	0.62	0	11064.1	15044.2	1.00006	1
95201	2.42	2.93	11064.1	15044.2	1.00022	1.00019
95301	1	5.04	11064.1	15044.2	1.00009	1.00034
95401	2.15	1.44	11064.1	15044.2	1.00019	1.0001
95501	0.82	0.99	11064.1	15044.2	1.00007	1.00007
95601	1.06	0.12	11064.1	15044.2	1.0001	1.00001
95701	3.95	3.73	11064.1	15044.2	1.00036	1.00025
95801	6.73	3.31	11064.1	15044.2	1.00061	1.00022
95901	0	0	11064.1	15044.2	1	1
96001	0.68	0	11064.1	15044.2	1.00006	1
96101	2.22	1.32	11064.1	15044.2	1.0002	1.00009
96201	0	0	11064.1	15044.2	1	1
96301	0.82	0.7	11064.1	15044.2	1.00007	1.00005
96401	0.65	1.85	11064.1	15044.2	1.00006	1.00012
96501	0	0	11064.1	15044.2	1	1
96601	0	0	11064.1	15044.2	1	1
96701	0	0	11064.1	15044.2	1	1
96801	0	0	11064.1	15044.2	1	1
96901	0	0	11064.1	15044.2	1	1
97001	0.99	0.42	11064.1	15044.2	1.00009	1.00003
97101	6.73	1.69	11064.1	15044.2	1.00061	1.00011
97201	11.12	8.87	11064.1	15044.2	1.00101	1.00059
97301	0.35	0.23	11064.1	15044.2	1.00003	1.00002
97401	0.78	2.94	11064.1	15044.2	1.00007	1.0002
97501	3.57	5.07	11064.1	15044.2	1.00032	1.00034
97601	10.02	5.09	11064.1	15044.2	1.00091	1.00034
97701	9.49	3.26	11064.1	15044.2	1.00086	1.00022
97801	2.83	3.21	11064.1	15044.2	1.00026	1.00021
97901	0.73	0.15	11064.1	15044.2	1.00007	1.00001
98001	1.9	0.98	11064.1	15044.2	1.00017	1.00007
98101	3.6	1.59	11064.1	15044.2	1.00033	1.00011
98201	4.98	1.05	11064.1	15044.2	1.00045	1.00007
98301	1.49	1.62	11064.1	15044.2	1.00013	1.00011
98401	2.85	3.06	11064.1	15044.2	1.00026	1.0002
98501	1.11	3.34	11064.1	15044.2	1.0001	1.00022
98601	2.18	1.78	11064.1	15044.2	1.0002	1.00012
98701	7	9.61	11064.1	15044.2	1.00063	1.00064
98801	18.72	15	11064.1	15044.2	1.00169	1.001
98901	18.63	13.87	11064.1	15044.2	1.00168	1.00092
99001	7.02	5.47	11064.1	15044.2	1.00063	1.00036
99101	3.3	6.82	11064.1	15044.2	1.0003	1.00045
99201	12.52	16.33	11064.1	15044.2	1.00113	1.00109
99301	4.81	8.19	11064.1	15044.2	1.00043	1.00054
99401	1.79	3.44	11064.1	15044.2	1.00016	1.00023
99501	0	0.84	11064.1	15044.2	1	1.00006
99601	0.31	1.77	11064.1	15044.2	1.00003	1.00012
99701	2.93	1.82	11064.1	15044.2	1.00026	1.00012
99801	8.57	9.21	11064.1	15044.2	1.00077	1.00061
99901	7.82	7.12	11064.1	15044.2	1.00071	1.00047
100001	6.02	5.76	11064.1	15044.2	1.00054	1.00038
100101	6.93	13.19	11064.1	15044.2	1.00063	1.00088
100201	42.82	26.19	11064.1	15044.2	1.00387	1.00174
100301	3.24	2.15	11064.1	15044.2	1.00029	1.00014
100401	1.2	0.79	11064.1	15044.2	1.00011	1.00005
100501	14.34	13.38	11064.1	15044.2	1.0013	1.00089
100601	11.12	6.87	11064.1	15044.2	1.00101	1.00046
100701	12.4	4.94	11064.1	15044.2	1.00112	1.00033
100801	4.92	1.29	11064.1	15044.2	1.00044	1.00009
100901	3.95	2.76	11064.1	15044.2	1.00036	1.00018
101001	6.54	4.28	11064.1	15044.2	1.00059	1.00028
101101	11.18	4.77	11064.1	15044.2	1.00101	1.00032
101201	12.94	5.81	11064.1	15044.2	1.00117	1.00039
101301	17.38	14.79	11064.1	15044.2	1.00157	1.00098
101401	5.13	8.32	11064.1	15044.2	1.00046	1.00055
101501	7.79	3.3	11064.1	15044.2	1.0007	1.00022
101601	7.05	4.89	11064.1	15044.2	1.00064	1.00033
101701	12.8	13.61	11064.1	15044.2	1.00116	1.0009
101801	6.52	10.96	11064.1	15044.2	1.00059	1.00073
101901	14.73	16.16	11064.1	15044.2	1.00133	1.00107
102001	37.49	32.8	11064.1	15044.2	1.00339	1.00218
102101	0.71	0.23	11064.1	15044.2	1.00006	1.00002
102201	2.51	2.82	11064.1	15044.2	1.00023	1.00019
102301	7.58	4.67	11064.1	15044.2	1.00069	1.00031
102401	8.67	5.3	11064.1	15044.2	1.00078	1.00035
102501	7.48	1.96	11064.1	15044.2	1.00068	1.00013
102601	48.74	39.14	11064.1	15044.2	1.00441	1.0026
102701	35.26	33.03	11064.1	15044.2	1.00319	1.0022
102801	50.48	47.86	11064.1	15044.2	1.00456	1.00318
102901	3.34	0.91	11064.1	15044.2	1.0003	1.00006
103001	7.27	1.95	11064.1	15044.2	1.00066	1.00013
103101	15.01	9.43	11064.1	15044.2	1.00136	1.00063
103201	6.02	5.78	11064.1	15044.2	1.00054	1.00038
103301	6.8	2.99	11064.1	15044.2	1.00061	1.0002
103401	3.6	1.3	11064.1	15044.2	1.00033	1.00009
103501	1.75	0.8	11064.1	15044.2	1.00016	1.00005
103601	0.69	0.42	11064.1	15044.2	1.00006	1.00003
103701	0	0.04	11064.1	15044.2	1	1
103801	0	0	11064.1	15044.2	1	1
103901	0.22	0	11064.1	15044.2	1.00002	1
104001	0.35	0	11064.1	15044.2	1.00003	1
104101	1.09	0	11064.1	15044.2	1.0001	1
104201	2	0.62	11064.1	15044.2	1.00018	1.00004
104301	2	0	11064.1	15044.2	1.00018	1
104401	3.03	0	11064.1	15044.2	1.00027	1
104501	1.01	0	11064.1	15044.2	1.00009	1
104601	1	0	11064.1	15044.2	1.00009	1
104701	1.01	0	11064.1	15044.2	1.00009	1
104801	0.51	0	11064.1	15044.2	1.00005	1
104901	0	0.54	11064.1	15044.2	1	1.00004
105001	0	0	11064.1	15044.2	1	1
105101	0	0	11064.1	15044.2	1	1
105201	0	0	11064.1	15044.2	1	1
105301	0.06	0	11064.1	15044.2	1.00001	1
105401	3.01	1.27	11064.1	15044.2	1.00027	1.00008
105501	4.8	2.04	11064.1	15044.2	1.00043	1.00014
105601	5.19	5.44	11064.1	15044.2	1.00047	1.00036
105701	12.18	10.51	11064.1	15044.2	1.0011	1.0007
105801	9.1	11.05	11064.1	15044.2	1.00082	1.00073
105901	4.91	4.05	11064.1	15044.2	1.00044	1.00027
106001	3.98	1.72	11064.1	15044.2	1.00036	1.00011
106101	6.51	1.45	11064.1	15044.2	1.00059	1.0001
106201	2.89	2.3	11064.1	15044.2	1.00026	1.00015
106301	0.7	2.87	11064.1	15044.2	1.00006	1.00019
106401	2.75	7.99	11064.1	15044.2	1.00025	1.00053
106501	5.73	6.75	11064.1	15044.2	1.00052	1.00045
106601	10.29	7.13	11064.1	15044.2	1.00093	1.00047
106701	0.61	0.47	11064.1	15044.2	1.00006	1.00003
106801	0	0	11064.1	15044.2	1	1
106901	0	0	11064.1	15044.2	1	1
107001	0	0	11064.1	15044.2	1	1
107101	0	0	11064.1	15044.2	1	1
107201	3.23	2.04	11064.1	15044.2	1.00029	1.00014
107301	29.65	13.45	11064.1	15044.2	1.00268	1.00089
107401	19.77	10.03	11064.1	15044.2	1.00179	1.00067
107501	12.89	7.95	11064.1	15044.2	1.00117	1.00053
107601	0.09	0	11064.1	15044.2	1.00001	1
107701	2.48	1	11064.1	15044.2	1.00022	1.00007
107801	2.56	0.88	11064.1	15044.2	1.00023	1.00006
107901	0.8	0.88	11064.1	15044.2	1.00007	1.00006
108001	2.05	0	11064.1	15044.2	1.00019	1
108101	15.55	9.63	11064.1	15044.2	1.00141	1.00064
108201	2.43	1.22	11064.1	15044.2	1.00022	1.00008
108301	5.79	1.3	11064.1	15044.2	1.00052	1.00009
108401	5.64	2.18	11064.1	15044.2	1.00051	1.00014
108501	2.51	4.37	11064.1	15044.2	1.00023	1.00029
108601	0.18	1.22	11064.1	15044.2	1.00002	1.00008
108701	0.19	0	11064.1	15044.2	1.00002	1
108801	2.7	1.07	11064.1	15044.2	1.00024	1.00007
108901	4.04	2.3	11064.1	15044.2	1.00037	1.00015
109001	3.2	3.72	11064.1	15044.2	1.00029	1.00025
109101	0.1	0.34	11064.1	15044.2	1.00001	1.00002
109201	0.69	0	11064.1	15044.2	1.00006	1
109301	0.61	0.6	11064.1	15044.2	1.00006	1.00004
109401	0.29	0	11064.1	15044.2	1.00003	1
109501	1.79	2.91	11064.1	15044.2	1.00016	1.00019
109601	4.15	2.21	11064.1	15044.2	1.00038	1.00015
109701	14.17	3.04	11064.1	15044.2	1.00128	1.0002
109801	11.24	4.79	11064.1	15044.2	1.00102	1.00032
109901	10.45	2.65	11064.1	15044.2	1.00094	1.00018
110001	10.32	3.07	11064.1	15044.2	1.00093	1.0002
110101	3.1	3.01	11064.1	15044.2	1.00028	1.0002
110201	3.85	3.08	11064.1	15044.2	1.00035	1.0002
110301	3.85	3.55	11064.1	15044.2	1.00035	1.00024
110401	4.81	2.63	11064.1	15044.2	1.00043	1.00017
110501	1.17	2.03	11064.1	15044.2	1.00011	1.00013
110601	1.43	1.85	11064.1	15044.2	1.00013	1.00012
110701	1.08	6.16	11064.1	15044.2	1.0001	1.00041
110801	3.69	6.64	11064.1	15044.2	1.00033	1.00044
110901	3.6	4.99	11064.1	15044.2	1.00033	1.00033
111001	2.57	2.42	11064.1	15044.2	1.00023	1.00016
111101	0.24	0.42	11064.1	15044.2	1.00002	1.00003
111201	1.21	0.66	11064.1	15044.2	1.00011	1.00004
111301	0.26	0.17	11064.1	15044.2	1.00002	1.00001
111401	0.74	0.72	11064.1	15044.2	1.00007	1.00005
111501	0	0.11	11064.1	15044.2	1	1.00001
111601	0.99	1.65	11064.1	15044.2	1.00009	1.00011
111701	2.31	3.39	11064.1	15044.2	1.00021	1.00023
111801	4.87	5.91	11064.1	15044.2	1.00044	1.00039
111901	2.76	1.39	11064.1	15044.2	1.00025	1.00009
112001	1.87	0.23	11064.1	15044.2	1.00017	1.00002
112101	1.23	1.52	11064.1	15044.2	1.00011	1.0001
112201	0	0	11064.1	15044.2	1	1
112301	0	0	11064.1	15044.2	1	1
112401	0	0	11064.1	15044.2	1	1
112501	0.5	0	11064.1	15044.2	1.00005	1
112601	1.8	0	11064.1	15044.2	1.00016	1
112701	0	0	11064.1	15044.2	1	1
112801	0.68	0	11064.1	15044.2	1.00006	1
112901	0.2	0	11064.1	15044.2	1.00002	1
113001	0	0.5	11064.1	15044.2	1	1.00003
113101	1.73	2.83	11064.1	15044.2	1.00016	1.00019
113201	5.37	2.75	11064.1	15044.2	1.00049	1.00018
113301	7.18	1.07	11064.1	15044.2	1.00065	1.00007
113401	10.44	9.21	11064.1	15044.2	1.00094	1.00061
113501	1.42	1.02	11064.1	15044.2	1.00013	1.00007
113601	1.93	1.41	11064.1	15044.2	1.00017	1.00009
113701	6.44	4.79	11064.1	15044.2	1.00058	1.00032
113801	3.96	3.57	11064.1	15044.2	1.00036	1.00024
113901	1.1	0.62	11064.1	15044.2	1.0001	1.00004
114001	1.1	0.47	11064.1	15044.2	1.0001	1.00003
114101	2.45	0	11064.1	15044.2	1.00022	1
114201	2.99	2.83	11064.1	15044.2	1.00027	1.00019
114301	3.81	5.52	11064.1	15044.2	1.00034	1.00037
114401	6.23	2.72	11064.1	15044.2	1.00056	1.00018
114501	1.74	0.45	11064.1	15044.2	1.00016	1.00003
114601	1.03	0	11064.1	15044.2	1.00009	1
114701	1.6	0.91	11064.1	15044.2	1.00014	1.00006
114801	1.78	1.25	11064.1	15044.2	1.00016	1.00008
114901	3.58	2.58	11064.1	15044.2	1.00032	1.00017
115001	4.2	3.57	11064.1	15044.2	1.00038	1.00024
115101	4.98	1.87	11064.1	15044.2	1.00045	1.00012
115201	3.22	0.69	11064.1	15044.2	1.00029	1.00005
115301	1.13	0	11064.1	15044.2	1.0001	1
115401	0	0	11064.1	15044.2	1	1
115501	2.79	0.56	11064.1	15044.2	1.00025	1.00004
115601	5.16	2.09	11064.1	15044.2	1.00047	1.00014
115701	7.62	6.1	11064.1	15044.2	1.00069	1.00041
115801	6.31	5.55	11064.1	15044.2	1.00057	1.00037
115901	4.21	1.6	11064.1	15044.2	1.00038	1.00011
116001	1.57	0.36	11064.1	15044.2	1.00014	1.00002
116101	1.82	1.59	11064.1	15044.2	1.00016	1.00011
116201	1.79	0.4	11064.1	15044.2	1.00016	1.00003
116301	1.68	0.35	11064.1	15044.2	1.00015	1.00002
116401	2.02	2.1	11064.1	15044.2	1.00018	1.00014
116501	1.95	0.61	11064.1	15044.2	1.00018	1.00004
116601	0.21	0.7	11064.1	15044.2	1.00002	1.00005
116701	4.96	4.22	11064.1	15044.2	1.00045	1.00028
116801	4.77	2.94	11064.1	15044.2	1.00043	1.0002
116901	4.26	1.43	11064.1	15044.2	1.00039	1.0001
117001	1	1.56	11064.1	15044.2	1.00009	1.0001
117101	2.07	1.23	11064.1	15044.2	1.00019	1.00008
117201	3.47	2.45	11064.1	15044.2	1.00031	1.00016
117301	3.01	4.6	11064.1	15044.2	1.00027	1.00031
117401	1.39	2.47	11064.1	15044.2	1.00013	1.00016
117501	1.4	0.17	11064.1	15044.2	1.00013	1.00001
117601	3.36	3.57	11064.1	15044.2	1.0003	1.00024
117701	2.93	5.62	11064.1	15044.2	1.00026	1.00037
117801	3.09	7.29	11064.1	15044.2	1.00028	1.00048
117901	0.88	3.05	11064.1	15044.2	1.00008	1.0002
118001	0.85	0.18	11064.1	15044.2	1.00008	1.00001
118101	0	0	11064.1	15044.2	1	1
118201	0.32	0.42	11064.1	15044.2	1.00003	1.00003
118301	3.76	2.37	11064.1	15044.2	1.00034	1.00016
118401	5.11	3.43	11064.1	15044.2	1.00046	1.00023
118501	4.3	3.98	11064.1	15044.2	1.00039	1.00026
118601	1.43	1.24	11064.1	15044.2	1.00013	1.00008
118701	1.47	1.33	11064.1	15044.2	1.00013	1.00009
118801	0.92	1.23	11064.1	15044.2	1.00008	1.00008
118901	0	0	11064.1	15044.2	1	1
119001	0	0	11064.1	15044.2	1	1
119101	0	0	11064.1	15044.2	1	1
119201	0	0	11064.1	15044.2	1	1
119301	0	0	11064.1	15044.2	1	1
119401	0	0	11064.1	15044.2	1	1
119501	0	0	11064.1	15044.2	1	1
119601	0	0	11064.1	15044.2	1	1
119701	0	0	11064.1	15044.2	1	1
119801	0	0	11064.1	15044.2	1	1
119901	0	0	11064.1	15044.2	1	1
120001	0	0	11064.1	15044.2	1	1
120101	0	0	11064.1	15044.2	1	1
120201	0	0	11064.1	15044.2	1	1
120301	0	0	11064.1	15044.2	1	1
120401	0.26	0	11064.1	15044.2	1.00002	1
120501	1.02	0.37	11064.1	15044.2	1.00009	1.00002
120601	0.11	1.49	11064.1	15044.2	1.00001	1.0001
120701	0	1.05	11064.1	15044.2	1	1.00007
120801	0	0.92	11064.1	15044.2	1	1.00006
120901	0	0	11064.1	15044.2	1	1
121001	0	0.09	11064.1	15044.2	1	1.00001
121101	0	1.01	11064.1	15044.2	1	1.00007
121201	0	1.01	11064.1	15044.2	1	1.00007
121301	0	1	11064.1	15044.2	1	1.00007
121401	0.45	1.51	11064.1	15044.2	1.00004	1.0001
121501	0	1.04	11064.1	15044.2	1	1.00007
121601	0	0.04	11064.1	15044.2	1	1
121701	0	0	11064.1	15044.2	1	1
121801	0	0	11064.1	15044.2	1	1
121901	0	0.69	11064.1	15044.2	1	1.00005
122001	0	1	11064.1	15044.2	1	1.00007
122101	0	1	11064.1	15044.2	1	1.00007
122201	0	1.03	11064.1	15044.2	1	1.00007
122301	0	0.16	11064.1	15044.2	1	1.00001
122401	0	0	11064.1	15044.2	1	1
122501	0	0	11064.1	15044.2	1	1
122601	2.32	3.49	11064.1	15044.2	1.00021	1.00023
122701	0	0	11064.1	15044.2	1	1
122801	93.04	71.97	11064.1	15044.2	1.00841	1.00478
122901	324.66	256.52	11064.1	15044.2	1.02934	1.01705
123001	77.33	67.28	11064.1	15044.2	1.00699	1.00447
123101	0.44	0	11064.1	15044.2	1.00004	1
123201	0	0	11064.1	15044.2	1	1
123301	0	0	11064.1	15044.2	1	1
123401	0	0	11064.1	15044.2	1	1
123501	0	0	11064.1	15044.2	1	1
123601	0	0	11064.1	15044.2	1	1
123701	0	0	11064.1	15044.2	1	1
123801	0	0	11064.1	15044.2	1	1
123901	0	0.3	11064.1	15044.2	1	1.00002
124001	0	0.23	11064.1	15044.2	1	1.00002
124101	0.08	0	11064.1	15044.2	1.00001	1
124201	1.4	1.59	11064.1	15044.2	1.00013	1.00011
124301	0	0.22	11064.1	15044.2	1	1.00001
124401	0	0.22	11064.1	15044.2	1	1.00001
124501	1.23	0.69	11064.1	15044.2	1.00011	1.00005
124601	0.91	1	11064.1	15044.2	1.00008	1.00007
124701	0	1.09	11064.1	15044.2	1	1.00007
124801	0	1.05	11064.1	15044.2	1	1.00007
124901	0	0.85	11064.1	15044.2	1	1.00006
125001	0	0	11064.1	15044.2	1	1
125101	0	0	11064.1	15044.2	1	1
125201	0.75	0	11064.1	15044.2	1.00007	1
125301	2.5	0.47	11064.1	15044.2	1.00023	1.00003
125401	1.03	0	11064.1	15044.2	1.00009	1
125501	0.53	0	11064.1	15044.2	1.00005	1
125601	0	0	11064.1	15044.2	1	1
125701	0	0	11064.1	15044.2	1	1
125801	0	0	11064.1	15044.2	1	1
125901	0	0	11064.1	15044.2	1	1
126001	0	0	11064.1	15044.2	1	1
126101	0	0	11064.1	15044.2	1	1
126201	0	0	11064.1	15044.2	1	1
126301	16.88	9.57	11064.1	15044.2	1.00153	1.00064
126401	100.15	79.36	11064.1	15044.2	1.00905	1.00528
126501	71.54	56.77	11064.1	15044.2	1.00647	1.00377
126601	0	0	11064.1	15044.2	1	1
126701	0	0	11064.1	15044.2	1	1
126801	0.44	1.11	11064.1	15044.2	1.00004	1.00007
126901	0	0	11064.1	15044.2	1	1
127001	0	0	11064.1	15044.2	1	1
127101	0	0	11064.1	15044.2	1	1
127201	0	0	11064.1	15044.2	1	1
127301	1.08	0	11064.1	15044.2	1.0001	1
127401	0	0	11064.1	15044.2	1	1
127501	0	0	11064.1	15044.2	1	1
127601	0	0	11064.1	15044.2	1	1
127701	0	0	11064.1	15044.2	1	1
127801	0	0	11064.1	15044.2	1	1
127901	0	0	11064.1	15044.2	1	1
128001	0	0	11064.1	15044.2	1	1
128101	0	0	11064.1	15044.2	1	1
128201	0	0	11064.1	15044.2	1	1
128301	0	0	11064.1	15044.2	1	1
128401	0	0	11064.1	15044.2	1	1
128501	0	0	11064.1	15044.2	1	1
128601	0	0	11064.1	15044.2	1	1
128701	0	0	11064.1	15044.2	1	1
128801	0.1	0	11064.1	15044.2	1.00001	1
128901	1	0.98	11064.1	15044.2	1.00009	1.00007
129001	1	2	11064.1	15044.2	1.00009	1.00013
129101	0.7	2	11064.1	15044.2	1.00006	1.00013
129201	0	1.12	11064.1	15044.2	1	1.00007
129301	0	0	11064.1	15044.2	1	1
129401	0	0	11064.1	15044.2	1	1
129501	0	0	11064.1	15044.2	1	1
129601	0	0	11064.1	15044.2	1	1
129701	0	0	11064.1	15044.2	1	1
129801	0.45	0	11064.1	15044.2	1.00004	1
129901	1.09	0	11064.1	15044.2	1.0001	1
130001	1.08	0	11064.1	15044.2	1.0001	1
130101	0.62	0	11064.1	15044.2	1.00006	1
130201	0	0	11064.1	15044.2	1	1
130301	0	0	11064.1	15044.2	1	1
130401	0	0	11064.1	15044.2	1	1
130501	27	28.85	11064.1	15044.2	1.00244	1.00192
130601	0	0	11064.1	15044.2	1	1
130701	0	0.04	11064.1	15044.2	1	1
130801	0	0.57	11064.1	15044.2	1	1.00004
130901	0.96	0.48	11064.1	15044.2	1.00009	1.00003
131001	0	0	11064.1	15044.2	1	1
131101	0	0.71	11064.1	15044.2	1	1.00005
131201	1.04	1.53	11064.1	15044.2	1.00009	1.0001
131301	10.66	9.75	11064.1	15044.2	1.00096	1.00065
131401	3.54	2.84	11064.1	15044.2	1.00032	1.00019
131501	0	0	11064.1	15044.2	1	1
131601	0	0	11064.1	15044.2	1	1
131701	0	0	11064.1	15044.2	1	1
131801	0	0	11064.1	15044.2	1	1
131901	0.33	0	11064.1	15044.2	1.00003	1
132001	0	0	11064.1	15044.2	1	1
132101	0	0	11064.1	15044.2	1	1
132201	0	0	11064.1	15044.2	1	1
132301	0.01	0.46	11064.1	15044.2	1	1.00003
132401	7.55	9.01	11064.1	15044.2	1.00068	1.0006
132501	29.67	16.86	11064.1	15044.2	1.00268	1.00112
132601	4.35	3.09	11064.1	15044.2	1.00039	1.00021
132701	7.99	10.46	11064.1	15044.2	1.00072	1.0007
132801	4.71	5.08	11064.1	15044.2	1.00043	1.00034
132901	18.17	16.45	11064.1	15044.2	1.00164	1.00109
133001	0.96	1.42	11064.1	15044.2	1.00009	1.00009
133101	0	0	11064.1	15044.2	1	1
133201	0	0	11064.1	15044.2	1	1
133301	0	0	11064.1	15044.2	1	1
133401	0	0.48	11064.1	15044.2	1	1.00003
133501	0	0	11064.1	15044.2	1	1
133601	0	0	11064.1	15044.2	1	1
133701	0	0	11064.1	15044.2	1	1
133801	0	0	11064.1	15044.2	1	1
133901	0	0	11064.1	15044.2	1	1
134001	0.31	0	11064.1	15044.2	1.00003	1
134101	1.06	0	11064.1	15044.2	1.0001	1
134201	0.98	0	11064.1	15044.2	1.00009	1
134301	0	0	11064.1	15044.2	1	1
134401	0	0	11064.1	15044.2	1	1
134501	0	0	11064.1	15044.2	1	1
134601	0	0	11064.1	15044.2	1	1
134701	0	0	11064.1	15044.2	1	1
134801	0	0	11064.1	15044.2	1	1
134901	0	0	11064.1	15044.2	1	1
135001	0	0.23	11064.1	15044.2	1	1.00002
135101	0	0.28	11064.1	15044.2	1	1.00002
135201	0.72	0.95	11064.1	15044.2	1.00007	1.00006
135301	0.57	0.9	11064.1	15044.2	1.00005	1.00006
135401	0	0	11064.1	15044.2	1	1
	11064.1	15044
[truncated: 206 more columns]

## Sheet: Ruka-frequency
label	USDA696	USDA69
start [DNA] microgram	200	200
renaturation time	1hr 48min 6sec	10min 49sec
secs	6486	649
M.s	696	69			Cot69										Cot696
Cot	695.6	69.56		minutes	10	20	30	40	50	60	70	80	90	100	110
Renturation Temp	70	70		ssDNA%*seq%	0.394356										0.0600701
NaPO4 (M)	0.03	0.03
Ass260	0.954
ssDNA (microgram)	2.52	18.8
dsDNA (microgram)	219.6	165
Total microgram DNA (ss & ds)	222.12	183.8
fraction ssDNA	0.0113452	0.102285
ssDNA %	1.13452	10.2285
Number reads	2831229	3020062
reads (bp)	708482408	762341121
	8.03789e+06	7.79761e+07
read length (bp)	250.238	252.426
G14 depth (bp)	869692	1063349
G14 number reads	62126	66096
G14 length	135000	135000
G14 average coverage	13.9988	16.0879
	6.44216	7.87666
SINE Ruka	USDA696	USDA69
total seq read depth (bp)	46048	40997
seq length (bp)	195	195
seq average cov	236.144	210.241
fract sequence (%)	0.0529475	0.0385546
seq % * ssDNA%	0.0600701	0.394356
seq micro = ssDNA microgram * seq%	0.133428	0.724827
seq micro% = seq micro / Total microgram DNA (ss & ds)	0.000600701	0.00394356
% of dna at recovered time	0.0600701	0.394356
K*secs=	0.999399	0.996056
K=	0.000154086	0.00153476
RUKA frequency	0.0042
genome size (bp)	7100000000
ruka genome sequence (bp)	29820000
Number RUKA elements	152923
