# Supplementary material for: The complexity of Rhipicephalus (Boophilus) microplus genome characterised through detailed analysis of two BAC clones
Source: BMC Res Notes. 2011 Jul 22;4:254. doi: 10.1186/1756-0500-4-254 (PMC3160391; doi:10.1186/1756-0500-4-254)
Supplement: Additional file 6 — BAC BM-012-E08 sequence assembly statistics. Table of BAC sequence assembly statistics BM-012-E08. [file 1756-0500-4-254-S6.XLS]

## Sheet: Sheet1
Mira Assembly	normal	repetitive
Num. reads assembled	1116	1102
Num. singlets	49	128
Large contigs
Num. contigs	16	7
Total	44340	29969
Largest	10619	13221
N50	2685	4004
N90	1682	1774
N95	1393	1682
Coverage
Max	47	46
Avg.	17.28	21.04
Quality
Average	76	75
(WRMc):	16	9
All
Num. contigs	70	49
Total	136767	169396
Largest	10619	13221
N50	1260	860
N90	700	590
N95	588	425
Coverage
Max	47	46
Avg.	17.28	21.04
Quality
Average	51	48
(WRMc):	16	14
